# Supplementary material for: Linking clinotypes to phenotypes and genotypes from laboratory test results in comprehensive physical exams
Source: BMC Med Inform Decis Mak. 2021 Feb 24;21(Suppl 3):51. doi: 10.1186/s12911-021-01387-z (PMC7903607; doi:10.1186/s12911-021-01387-z)
Supplement: Supplementary file 1 — Additional file 1. Count of patients diagnosed with each disease (identified by Chinese ICD10). [file 12911_2021_1387_MOESM1_ESM.xlsx]

## Sheet: Sheet1
Additional file 1: count of patients diagnosed with each disease (identified by Chinese ICD10)
ICD Code	Disease name (translated)	Count of patient
J06.900	acute upper respiratory tract infections	599
J06.903	upper respiratory tract infections	598
J00 03	influenza	368
K29.500	chronic gastritis	357
K29.502	chronic gastritis | abdominal distension | abdominal pain	354
L23.901	atopic dermatitis	284
H10.901	conjunctivitis	269
K29.703	gastritis	262
I10 02	high blood pressure	259
K08.901	tooth fillings | toothache | tooth disease | dental extraction	253
I10.x00	high blood pressure	232
H10.900	conjunctivitis	198
L30.901	dermatitis	197
M81.991	osteoporosis	181
G47.901	sleep disorders | insomnia	176
K02.900	dental cavities	174
J31.203	chronic pharyngitis | chronic pharyngolaryngitis	163
J98.802	respiratory tract infection	149
L30.902	chronic eczema | dermatitis | | atopic dermatitis | perianal eczema | xerotic eczema | sub acute eczema | stasis dermatitis	147
E78.501	hyperlipidemia	146
G47.900	sleep disorders	145
E78.500	hyperlipidemia	138
K05.103	gingivitis | ulcerative gingivitis	136
M81.901	osteoporosis | osteoporosis	134
J30.401	allergic rhinitis	133
K59.001	constipation | slow transit constipation	129
K02.901	dental cavities	127
J31.200	chronic pharyngitis	123
N39.001	urinary tract infection | urinary tract infection	117
B35.301	athlete's foot (ringworm of the foot)	115
J02.909	pharyngitis | pharyngitis sicca	112
N76.001	vaginitis	112
E14.901	diabetes mellitus with polydipsia	105
K12.105	mouth ulcer | oral mucosa ulcer	102
L08.921	skin infection	100
J40 03	bronchitis	99
M54.562	low back pain	98
A09.901	gastroenteritis	97
L70.901	acne vulgaris	96
K52.904	diarrhea | diarrhoea	95
J06.001	acute pharyngitis	91
L30.900	dermatitis	91
K52.908	acute gastroenteritis | chronic diarrhea	90
K59.000	constipation	88
M54.561	lumbar muscle strain | | low back pain -chronic | low back pain - acute	88
K29.700	gastritis	87
N72.x00	inflammatory disease of cervix uteri	87
J37.001	chronic pharyngitis	86
M51.202	lumbar disc herniation | lumbar disc herniation | lumbar bulging disc | lumbar disc protrusion	86
K30 02	dyspepsia | functional dyspepsia	84
K59.901	functional gastrointestinal disorders	83
J06.000	acute pharyngitis	82
K04.500	chronic apical periodontitis	82
M47.823	cervical spondylosis | cervical spondylosis	82
B35.101	onychomycosis	81
E11.900	diabetes type 2	80
H04.104	dry eye syndrome	79
I25.101	coronary heart disease	79
H26.901	cataract	78
A09.905	acute enteritis	77
K08.806	dental implant | alveolar bleeding	77
K52.901	enteritis | noninfectious gastroenteritis	76
K01.100	impacted tooth	74
N72 02	cervicitis | cervicitis | acute cervicitis	73
N76.800	vagina | vulvitis	73
M17.961	osteoarthritis of the knee | osteoarthritis of the knee | knee arthritis | degenerative knee joint disease	72
K04.005	pulpitis | pulp polyp	71
E83.502	hypocalcaemia | hypocalcemic tetany | hypercalcemia	70
L70.000	acne vulgaris	70
N39.000	urinary tract infection	70
E04.103	thyroid nodule	69
J31.000	chronic rhinitis	69
J39.900	respiratory disease	69
E83.503	disorders of calcium metabolism | hypocalcaemia	68
J00 05	rhinitis | allergic rhinitis	67
J30.400	allergic rhinitis	64
J31.004	chronic rhinitis | atrophic rhinitis	64
J02.900	acute pharyngitis	63
M54.505	lumbar muscle strain	63
H25.901	age-related cataract	61
M13.991	arthritis | fungal arthritis | knee inflammation	61
D64.903	anemia | severe anemia	60
N62 03	breast hyperplasia	59
K05.301	periodontitis | periodontitis simplex	58
J98.402	pneumonia | atypical hyperplasia	57
K04.501	periapical periodontitis	57
K92.901	gastrointestinal disorders	57
H16.202	dry eye syndrome	56
K30.x00	dyspepsia	56
J40.x00	bronchitis	55
K05.300	chronic periodontitis	55
S93.401	sprained ankle	55
K12.109	oral mucosa ulcer	54
K07.303	tooth loss	52
L28.201	papular urticaria	52
E58 01	calcium deficiency	51
K52.918	gastroenteritis	50
L73.900	folliculitis	49
B35.300	athlete's foot (ringworm of the foot)	48
J04.201	laryngeal bronchitis	47
L28.203	papular urticaria	47
M54.502	low back pain	47
I84.102	hemorrhoid	46
K52.905	acute gastroenteritis | acute infectious gastroenteritis	45
L73.901	folliculitis | pityrosporum folliculitis	45
D50.900	iron-deficiency anemia	44
K04.000	pulpitis	44
K59.900	functional gastrointestinal disorders	44
L30.905	scrotum eczema	44
E04.101	thyroid cyst | thyroid nodule	43
J98.414	lung damage | pulmonary infection	43
K59.801	intestinal bacilli illness	43
I84.201	rectal varices | hemorrhoid	42
H26.900	cataract	41
J02.904	acute pharyngitis | angina	41
L30.903	eczematous dermatitis	41
M25.500	joint pain	41
M25.591	joint pain	41
J03.900	acute tonsillitis	40
K76.901	liver disease | liver tumor	40
B36.901	candida infection of the skin	38
I25.103	coronary atherosclerotic heart disease	38
L50.901	urticaria | cold urticaria	38
L70.900	acne vulgaris	38
K08.801	toothache	36
L21.900	seborrhoeic dermatitis	36
M50.201	spinal disc herniation | cervical disc prolapse | spinal disc herniation	35
F48.001	chronic fatigue syndrome	33
L21.901	seborrhoeic dermatitis | sebaceous adenitis | seborrhea | seborrhoeic dermatitis	33
J32.902	chronic sinusitis	32
B35.100	onychomycosis	31
B37.301+	monilial or mycotic vaginitis | fungal vulvilis | monilial or mycotic vaginitis	31
H10.300	acute conjunctivitis	31
K04.503	chronic apical periodontitis	31
K06.804	epulis | bleeding gums	31
K25.900	gastric ulcer	31
H93.101	tinnitus | pulsatile tinnitus	30
I49.904	arrhythmia | atrial tachycardia	30
K08.302	residual root | residual crown	30
K20 06	esophagitis | esophagitis	30
T04.902	multiple soft tissue injury	30
E14.900	diabetes mellitus	29
H81.904	vertigo	29
J45.004	combined allergic rhinitis and asthma syndrome. caras	29
K59.101	functional diarrhea | intestinal bacilli illness	29
M19.991	osteoarthritis | arthropathy | osteoarthritis	29
T14.004	soft tissue injury	29
B02.901	herpes zoster	28
E88.906+	metabolic cataracts	28
J04.102	tracheitis	28
K01.101	impacted tooth	28
L28.003	neurodermatitis | lichen	28
N40 01	benign prostatic hyperplasia | prostatomegaly	28
B02.900	herpes zoster	27
F41.102	anxiety disorders | anxiety | anxiety neurosis	27
J01.901	acute sinusitis | acute purulent sinusitis	27
J02.906	sore throat	27
K04.002	acute pulpitis | chronic pulpitis	27
K81.901	cholecystitis	27
M79.900	soft tissue disorders	27
N76.000	vaginitis	27
B07 03	verruca vulgaris	26
H60.901	otitis externa	26
H90.501	nerve tinnitus | sensorineural hearing loss	26
K04.401	acute apical periodontitis	26
K05.200	acute periodontitis	26
M13.900	arthritis	26
M75.011	scapulohumeral periarthritis | periarthritis	26
N64.80A	lobular hyperplasia	26
N84.001	endometrial polyp	26
S69.907	hand injury	26
E46 03	malnutrition	25
G44.103	vascular headache	25
J04.200	acute laryngotracheitis	25
J32.900	chronic sinusitis	25
K25.903	gastric ulcer | pyloric ulcer	25
N73.901	pelvic inflammatory disease | pelvic cyst	25
A09.004	gastroenteritis	24
H16.901	keratitis	24
I84.202	internal hemorrhoids	24
I84.501	external hemorrhoids	24
K52.916	diarrhea	24
L50.900	urticaria	24
N76.202	vulvitis	24
E79.001	hyperuricemia	23
J03.902	tonsillitis	23
L08.904	lower extremity skin infections	23
L30.203	eczematous rash	23
T30.001	scald | burn | burn	23
A49.809	helicobacter pylori infections	22
B00.902	herpes simplex	22
H00.002	stye | mumps (stigma) | eyelid abscess	22
H25.900	senile cataract	22
H81.901	vertigo	22
J06.901	viral upper respiratory tract infection	22
K05.000	acute gingivitis	22
K05.204	periodontal abscess | acute periodontitis	22
D22.903	nevus pigmentous | conjunctival nevi | eyelid nevus	21
H16.900	keratitis	21
I63.902	cerebral infarction	21
J37.002	chronic laryngitis	21
L25.900	contact dermatitis	21
L90.501	muscle spasms | scar	21
B37.302+	monilial or mycotic vaginitis | candidal vulvovaginitis	20
D64.900	anemia	20
G62.904	peripheral neuropathy	20
H93.100	tinnitus	20
I49.900	arrhythmia	20
J31.201	chronic sore throat	20
K05.100	chronic gingivitis	20
K29.603	erosive gastritis	20
D25.902	uterine fibroid | leiomyoma | | uterine leiomyosarcoma	19
E04.902	thyroid adenoma	19
J37.000	chronic laryngitis	19
K05.101	marginal gingivitis | suppurative gingivitis	19
K05.201	acute periodontitis | periodontal abscess	19
K07.302	dental crowding	19
K76.001	fatty liver	19
K76.906	chronic liver disease	19
N73.902	pelvic inflammatory disease	19
D70 01	leukopenia	18
E11.902	diabetes type 2	18
I63.903	lacunar stroke	18
J37.100	chronic laryngotracheitis	18
K60.201	anal fissure	18
M19.90A	osteoarthritis	18
S83.601	knee sprain	18
B00.101	herpes labialis	17
D25.900	leiomyoma of uterus	17
E03.901	hypothyroidism	17
H10.400	chronic conjunctivitis	17
H11.301	subconjunctival hemorrhage	17
H53.101	asthenopia	17
J98.412	lung nodule | lung mass	17
K03.101	wedge-shaped defects	17
K12.111	oral infection	17
L65.904	hair loss | psilosis	17
M15.902	generalized osteoarthritis	17
M17.900	gonarthrosis	17
M75.001	scapulohumeral periarthritis	17
N64.901	breast lumps | breast nodule | breast tumor	17
B00.903	herpes infection | herpes	16
E79.000	hyperuricemia	16
H00.001	meibomianitis | eyelid bump（stye）	16
H10.101	allergic conjunctivitis	16
H43.301	vitreous opacities	16
J04.000	acute laryngitis	16
K00.001	tooth loss	16
L08.902	skin infection	16
L25.901	contact dermatitis | contact allergies	16
L90.502	scar | muscle spasms | scar	16
M25.506	knee pain	16
T67.002	heat illness | heat strok	16
B35.601	tinea cruris	15
E03.800	hypothyroidism	15
E05.901	hyperthyroidism	15
F32.903	depression	15
H52.301	refractive errors	15
I67.802	chronic cerebral circulation insufficiency | brain ischemia	15
J03.903	acute tonsillitis	15
J20.900	acute bronchitis	15
J45.903	bronchial asthma	15
K08.301	residual root	15
K21.001	gastroesophageal reflux disease	15
K52.907	chronic enteritis	15
K60.200	anal fissure	15
L08.801	sinusitis	15
L08.901	infections of the head and neck	15
L08.903	upper limb skin infection	15
L40.001	psoriasis vulgaris	15
L65.902	seborrheic alopecia | hair loss	15
L82 02	seborrheic keratosis | seborrheic keratosis	15
N21.101	urinary stones | urethral calculus	15
N40.x00	benign prostatic hyperplasia	15
N64.801	adenosis of the breast	15
T14.001	subcutaneous hematoma | skin contusion	15
B36.001	tinea versicolor	14
D50.902	iron-deficiency anemia	14
E46.x00	malnutrition	14
G62.905	peripheral neuritis	14
H65.102	acute catarrhal otitis media | acute allergic serous otitis media	14
H66.301	chronic suppurative otitis media	14
I70.903	atherosclerosis	14
I84.200	internal hemorrhoids	14
J00 01	nasopharyngitis	14
J11.101	influenza	14
J22.x00	acute lower respiratory tract infection	14
J45.901	asthma | asthmatic bronchitis	14
K73.900	chronic hepatitis	14
K80.203	gallstone	14
M10.991	gout	14
M54.503	back pain	14
M60.991	gluteal aponeurosis | neck and shoulder muscle fasciitis | myofascitis	14
N20.002	kidney stone | kidney stone	14
N60.201	adenosis of the breast	14
B35.600	tinea cruris	13
E06.302	hashimoto's thyroiditis	13
G47.001	insomnia	13
H60.501	acute otitis externa | eczema of the external auditory meatus	13
H65.902	catarrhal otitis media	13
H66.905	otitis media	13
I67.202	cerebral arteriosclerosis | carotid atherosclerosis	13
K12.112	stomatitis	13
K27.903	peptic ulcer	13
K76.900	liver disease	13
L08.910	foot infection	13
L29.901	itch | scrapie	13
L57.801	photosensitivity dermatitis | photodermatitis | sweet itch | photodermatitis | actinic keratosis | chronic actinic dermatitis	13
M47.201	nerve root type cervical spondylosis	13
M53.101	neck and shoulder syndrome | | neck	13
M65.992	tenosynovitis | de quervain disease | stenosing tenosynovitis	13
N20.000	kidney stone	13
N63.x00	breast lumps	13
T67.901	heat illness	13
A71.101	trachomatous keratitis	12
B37.301	monilial or mycotic vaginitis | fungal vulvilis | monilial or mycotic vaginitis	12
D24 02	fibroadenoma of breast | benign neoplasm of breast | breast fibroma	12
E05.900	hyperthyroidism	12
G44.100	vascular headache	12
H04.103	dry eye syndrome	12
H61.201	cerumen impaction	12
H93.102	nervous deafness	12
I63.801	brainstem infarction | lacunar stroke	12
I67.803	brain ischemia	12
J01.900	acute sinusitis	12
K29.300	chronic superficial gastritis	12
K52.911	chronic enteritis	12
L50.802	chronic urticaria（chronic hives）	12
L72.101	sebaceous cyst | sebaceous cyst	12
T17.201	foreign body in the pharynx	12
D22.900	melanocytic nevus	11
F41.101	anxiety	11
G43.900	migraine	11
G62.901	peripheral neuropathy	11
H65.201	chronic catarrhal otitis media	11
J35.000	chronic tonsillitis	11
K26.901	duodenal ulcer	11
K29.101	acute gastritis | acute erosive gastritis	11
K52.909	colitis | chronic gastroenteritis	11
L28.001	lichen simplex chronicus | lichen nitidus | local neurodermatitis(lichen simplex chronicus)	11
L50.801	acute urticaria	11
M48.903	lumbar degenerative disc disease	11
M72.591	fasciitis	11
M94.802	tietze syndrome | costochondritis	11
N71.902	pyometra | endometritis	11
N76.101	vaginitis	11
T17.200	foreign body in the pharynx	11
B07.x03	verruca vulgaris	10
E28.200	polycystic ovary syndrome	10
E53.802	folate deficiency	10
E87.602	hypokalemia | hypokalemic periodic paralysis	10
G43.901	migraine	10
H52.701	refractive errors	10
H65.400	chronic nonsuppurative otitis media	10
H66.900	otitis media	10
H90.500	sensorineural hearing loss	10
I87.201	venous insufficiency	10
J06.800	acute upper respiratory tract infections	10
J18.901	pneumonia	10
J34.010	erosion of nasal septum ulcer	10
K25.700	gastric ulcer	10
K29.100	acute gastritis	10
L03.003	perionyxis | paronychia	10
L20.900	atopic dermatitis	10
L42.x00	pityriasis rosea	10
L63.901	alopecia areata	10
M10.900	gout	10
M62.608	muscle strain	10
N83.201	ovarian cysts	10
S90.302	foot injuries	10
A04.901	intestinal infection | bacterial colitis	9
A04.902	bacterial enteritis	9
A08.500	intestinal infection	9
A49.812	helicobacter pylori | acinetobacter baumannii infection	9
B00.000	eczema herpeticum	9
B35.201	tinea manuum	9
B35.403	tinea corporis	9
B36.000	tinea versicolor	9
D48.601	breast neoplasm	9
E51.101	beriberi	9
E78.001	hypercholesterolemia	9
H35.301	macular degeneration	9
H61.200	cerumen impaction	9
I84.301	external hemorrhiod	9
J00.x00	acute pharyngitis	9
J33.001	nasal polyps | choanal polyp	9
K04.001	acute pulpitis	9
K05.102	hyperplastic gingivitis	9
K13.015	angular cheilitis	9
K26.900	duodenal ulcer	9
K52.915	enteritis	9
K76.000	fatty liver	9
L20.807	atopic dermatitis	9
L91.000	keloid	9
M10.092	gouty arthritis	9
M48.900	spondylopathy	9
M79.091	rheumatism	9
M79.292	neuritis	9
N71.903	endometritis	9
T13.900	injuries to lower limb	9
A74.000+	chlamydial conjunctivitis	8
E14.304+	diabetic retinopathy	8
E44.100	mild malnutrition (grade ii (2nd degree))	8
E51.100	beriberi	8
F48.002	neurasthenia	8
F48.901	neurosis	8
H25.000	early senile cataract	8
H60.801	chronic otitis externa	8
H66.902	acute otitis media	8
I00.x01	rheumatoid arthritis	8
I48 04	atrial fibrillation	8
I48.x01	atrial fibrillation	8
I63.900	cerebral infarction	8
J02.905	sore throat	8
J04.100	acute tracheitis	8
J39.300	upper respiratory allergies	8
K20.x00	esophagitis	8
K29.401	chronic atrophic gastritis	8
K75.901	hepatitis	8
L68.300	hirsutism	8
L72.105	sebaceous cyst	8
L80 01	vitiligo	8
L91.001	keloid | hypertrophic scar	8
L98.402	ulcer (dermatology)	8
M06.900	rheumatoid arthritis	8
M51.303	lumbar degenerative disc disease | lumbar degenerative facet disease | lumbar disc degeneration	8
M65.910	tenosynovitis	8
M79.093	inflammation of soft tissue	8
N41.901	prostatitis	8
N83.203	ovarian cysts | ovarian torsion	8
A09.902	colitis	7
B07 04	plantar wart | wart	7
B16.905	hepatitis b | hepatitis b virus carriers	7
B35.400	tinea corporis	7
B99.x01	infective fever	7
C73 02	thyroid cancer	7
E06.304	hashimoto's thyroiditis	7
E88.906	metabolic cataracts	7
F32.900	depression	7
F48.903	neurosis	7
G44.101	nervous headaches	7
G45.901	transient ischemic attack | cerebral arterial spasm	7
H01.001	blepharitis	7
H40.901	juvenile glaucoma | glaucoma | steroid-induced glaucoma	7
H66.903	chronic otitis media	7
I10.x03	hypertension stage 1	7
I50.902	cardiac insufficiency	7
I88.900	lymphadenitis	7
J31.005	rhinitis sicca	7
J31.006	rhinitis sicca | dry nose symptoms | atrophic rhinitis	7
J34.808	nasal vestibulitis	7
K21.900	gastroesophageal reflux disease	7
K82.808	gallbladder polyp	7
L03.001	paronychia | suppurative paronychia | toe cellulitis	7
L29.201	pruritus vulvae	7
M06.991	rheumatoid arthritis	7
M19.901	shoulder joint disease	7
M25.561	knee pain	7
M54.300	sciatica	7
M79.681	pain in limb | heel pain	7
N18.90D	chronic renal insufficiency	7
N20.101	ureteral calculi	7
N20.900	urinary calculi	7
N84.101	cervical polyp	7
A09.001	infectious gastroenteritis	6
B02.206+	postherpetic neuralgia	6
B30.900+	viral conjunctivitis	6
B35.200	tinea manuum	6
B37.302	monilial or mycotic vaginitis | candidal vulvovaginitis	6
B49.x00	fungal infection	6
D44.001	thyroid neoplasm	6
D70.x0A	leukopenia	6
E04.901	goitre	6
E11.301+	type 2 diabetic retinopathy	6
F32.901	depressive state	6
F41.900	anxiety disorders	6
G51.802	facial paralysis	6
G90.901	autonomic nervous system disorders	6
H11.103	xerophthalmia	6
H16.803	bullous keratopathy | bacterial keratitis	6
H60.001	external auditory canal (localized external auditory canal) | external deafness	6
H60.305	otitis externa diffusa	6
I10.x09	essential hypertension	6
I11.900	hypertensive heart disease	6
I47.102	sinus tachycardia | paroxysmal supraventricular tachycardia	6
I64 03	cerebrovascular accident	6
J04.004	acute laryngitis	6
J35.001	chronic tonsillitis	6
K04.801	periapical cyst	6
K06.802	bleeding gums | gingival hemorrhage	6
K13.014	angular cheilitis	6
K29.305	superficial gastritis	6
K37 01	appendicitis	6
K58.900	irritable bowel syndrome	6
K62.815	proctitis | anal canal	6
K63.902	functional gastrointestinal disorders	6
K72.905	hepatic insufficiency	6
K80.200	gallstones	6
K81.101	chronic cholecystitis	6
L40.000	eczematous dermatitis	6
L42 01	pityriasis rosea	6
L82.x00	seborrheic keratosis	6
M10.002	gouty arthritis	6
M13.100	monoarthritis	6
M25.507	ankle pain	6
M54.381	sciatica	6
M72.922	fasciitis	6
M79.207	neuralgia	6
M89.391	hyperplasia | hyperplasia	6
N20.100	ureteral calculi	6
N34.202	urethritis | acute urethritis | urethra inflammation	6
N63.x01	breast nodule	6
N76.00B	bacterial vaginosis	6
T14.101	animal bites | skin laceration	6
A49.900	bacterial infections	5
A71.901	trachoma	5
B07 01	verruca plana	5
B07.x04	wart	5
B09 01	viral rash	5
B37.303+	mycotic vaginitis	5
B77.901	ascariasis	5
C73.x00	thyroid cancer	5
D22.300	melanocytic nevus	5
D24 03	adenofibrome of breast	5
E03.900	hypothyroidism	5
E14.304	diabetic retinopathy	5
E28.201	polycystic ovary syndrome	5
E55.900	rickets (vitamin d deficiency)	5
E56.900+	avitaminosis	5
F32.902	depression	5
F48.000	neurasthenia	5
F48.003	chronic fatigue syndrome	5
F51.000	nonorganic insomnia	5
F95.901	leg cramp | tourette syndrome	5
G44.102	angioneurotic headache	5
G44.200	tension headache	5
G45.001	vertebrobasilar insufficiency	5
G47.301	obstructive sleep apnea | sleep apnea	5
G50.002	trigeminal neuralgia	5
G58.001	intercostal neuralgia	5
H00.101	chalazion	5
H04.504	lacrimal duct stenosis	5
H11.105	conjunctiva concretion	5
H18.806	corneal epithelial defects	5
H65.100	acute nonsuppurative otitis media	5
H65.200	chronic serous otitis media	5
H81.001	meniere's disease	5
H91.901	hearing loss | tinnitus and hearing loss | presbycusis | high frequency hearing loss	5
I11.901	hypertensive heart disease	5
I25.901	coronary heart disease	5
I70.806	carotid atherosclerosis	5
I80.901	phlebitis	5
I83.900	varicose veins	5
I83.903	varicose vein | varicose vein | varicose veins	5
I84.300	external hemorrhiod	5
I84.500	external hemorrhoids	5
J31.100	chronic nasopharyngitis	5
J47 01	bronchiectasis	5
K02.400	dental fractures	5
K04.003	chronic pulpitis	5
K07.601	temporomandibular joint dysfunction	5
K12.000	aphthous stomatitis	5
K12.002	recurrent aphthous ulcers | aphthous stomatitis	5
K13.013	cheilitis	5
K29.400	chronic atrophic gastritis	5
K52.914	chronic gastroenteritis	5
K61.001	perianal abscess	5
K80.102	gallbladder stones with chronic cholecystitis	5
K81.900	cholecystitis	5
K92.201	blood in stool | gastrorrhagia	5
L29.001	pruritus ani	5
L29.900	itch	5
L68.301	hirsutism	5
L75.001	bromhidrosis	5
L84 01	corn	5
L91.801	acrochordon | skin neoplasm	5
L98.901	skin tumor	5
M47.802	cervical spondylosis	5
M48.901	cervical degenerative disc disease	5
M60.902	myofascitis	5
M72.921	fibromatosis	5
M77.121	tennis elbow	5
M79.000	rheumatism	5
N03.901	chronic glomerulonephritis	5
N18.905	chronic renal insufficiency	5
N19 02	renal failure	5
N28.101	renal cyst | simple kidney cysts	5
N30.000	cystitis - acute	5
N34.204	acute urethritis	5
N71.901	myometritis	5
N80.100	endometriosis of ovary	5
N80.101	chocolate cyst	5
S63.700	hand sprain	5
T00.902	multiple skin damage	5
T11.900	upper limb injuries	5
T30.000	burn	5
A09.900	gastroenteritis | colitis	4
A49.300	mycoplasma infection	4
A71.900	trachoma	4
B07.x00	verruca	4
B07.x01	flat wart	4
B18.101	chronic active hepatitis	4
B34.900	virus infections	4
B34.901	virus infections	4
B35.900	dermatophytosis	4
B37.900	candidiasis	4
B49 06	fungal infection	4
B88.001+	acarodermatitis	4
C34.901	lung cancer | bronchiolar carcinoma	4
C50.906	breast cancer	4
D18.000	hemangioma	4
D24.x00	benign neoplasm of breast	4
D69.204	purpura	4
E02.x00	subclinical hypothyroidism	4
E04.900	goitre	4
E05.905	subclinical hyperthyroidism	4
E06.901	thyroiditis	4
E10.900	diabetes mellitus type 1	4
E11.301	type 2 diabetic retinopathy	4
E51.901	vitamin bl deficiency	4
E53.800	vitamin b deficiency	4
E53.901	vitamin b2 deficiency | complex vitamin b deficiency complex vitamin b deficiency	4
E56.001	vitamin e deficiency	4
E78.100	hypertriglyceridemia	4
E78.200	mixed hyperlipidemia	4
E87.600	hypokalemia	4
F03 04	alzheimer's disease	4
F10.002	alcoholism | chronic alcoholism	4
F45.303	cough	4
F45.306	cardiac neurosis	4
G20 03	parkinsonism	4
G20.x03	parkinson's disease	4
G40.901	epilepsy	4
G44.800	headache	4
H10.402	chronic conjunctivitis	4
H11.106	conjunctiva concretion	4
H11.300	subconjunctival hemorrhage	4
H43.300	vitreous opacities	4
H60.502	eczema of the external auditory meatus	4
H60.900	otitis externa	4
H65.000	acute secretory otitis media	4
H65.900	nonsuppurative otitis media	4
I12.903	hypertensive nephropathy	4
I25.105	coronary atherosclerotic heart disease	4
I51.904	heart diseases	4
I70.900	atherosclerosis	4
I83.102	stasis dermatitis	4
I88.906	lymphadenitis | post-auricular lymphadenitis	4
J31.001	rhinitis sicca	4
J34.201	nasal septum deviation	4
J40.x01	tracheobronchitis	4
J42.x00	chronic bronchitis	4
J44.901	chronic obstructive pulmonary disease	4
K05.104	marginal gingivitis	4
K11.701	xerostomia	4
K12.101	traumatic ulcers	4
K27.901	peptic ulcer	4
K37.x00	appendicitis	4
K62.811	proctitis	4
K63.500	colorectal polyp	4
K80.800	gallstone	4
K81.100	chronic cholecystitis	4
K82.802	gallbladder sludge | gallbladder polyp	4
L03.901	cellulitis | acute lymphangitis	4
L23.900	allergic contact dermatitis	4
L27.202	dermatitis	4
L28.002	lichenoid dermatitis	4
L40.900	psoriasis	4
L50.300	dermatographic urticaria	4
L63.900	alopecia areata	4
L65.903	seborrheic alopecia	4
L70.001	acne vulgaris	4
L70.200	acne necrotica miliaris	4
L71.000	perioral dermatitis	4
L71.901	rosacea	4
M13.000	polyarthritis	4
M25.505	hip pain	4
M25.511	shoulder pain	4
M35.000	sjogren's syndrome	4
M47.801	lumbar spine bone hyperplasia	4
M48.061	lumbar spinal stenosis	4
M62.605	muscle strain	4
M67.400	ganglion cyst	4
M79.208	neuritis	4
M81.000	postmenopausal osteoporosis	4
N20.102	ureteral calculi	4
N23 01	renal colic	4
N30.900	cystitis	4
N41.100	chronic prostatitis	4
N46.x00	male infertility	4
N61 07	mastitis	4
N76.301	vulvitis	4
N80.001	adenomyosis	4
S63.501	wrist sprain	4
S93.601	foot sprain	4
T14.003	skin laceration | skin defect | skin contusion | subcutaneous hematoma	4
A46 01	erysipelas	3
A50.301+	thygeson's superficial punctate keratopathy	3
A74.000	chlamydial conjunctivitis	3
B02.206	postherpetic neuralgia	3
B18.102	chronic hepatitis b	3
B18.107	chronic viral hepatitis b	3
B18.900	chronic hepatitis	3
B30.900	viral conjunctivitis	3
B34.400	papovavirus	3
B37.001	oral candidiasis	3
B37.205	cutaneous candidiasis	3
B37.901	candidiasis	3
B77.900	ascariasis	3
B88.001	acarodermatitis	3
B99 02	infective fever	3
C50.900	breast cancer	3
D18.016	liver hemangioma	3
D34 02	thyroid adenoma | thyroid neoplasm	3
D53.900	nutritional anemia	3
D53.901	nutritional anemia | simple chronic anemia	3
E04.102	thyroid cyst	3
E14.203+	diabetic nephropathy	3
E14.606	diabetic foot	3
E16.201	hypoglycemia	3
E50.901	vitamin a deficiency	3
E53.101	pyridoxine deficiency	3
E53.900	vitamin b deficiency	3
E54 02	scurvy	3
F03 01	dementia	3
G24.501	blepharospasm	3
G43.000	comnon migraine	3
G51.80A	facial paralysis	3
G56.001	carpal tunnel syndrome	3
H00.100	chalazion	3
H02.000	entropion | trichiasis	3
H02.302	blepharochalasis | periorbital puffiness	3
H10.500	blepharoconjunctivitis	3
H11.000	pterygium	3
H35.305	age-related macular degeneration	3
H40.001	ocular hypertension	3
H40.100	primary open-angle glaucoma	3
H40.900	glaucoma	3
H52.100	nearsightedness	3
H81.000	meniere's disease	3
H91.201	sudden sensorineural hearing loss	3
H92.001	otoneuralgia	3
I12.900	hypertensive nephropathy	3
I25.102	atherosclerosis	3
I25.501	myocardial ischemia | ischemic cardiomyopathy	3
I25.801	arterial insufficiency	3
I49.101	premature atrial contractions	3
I49.201	premature beat	3
I49.501	sick sinus syndrome	3
I65.201	carotid atherosclerosis	3
I67.201	binswanger's disease	3
I67.804	brain ischemia	3
J03.901	acute suppurative tonsillitis	3
J10.800	influenza	3
J11.800	influenza	3
J18.900	pneumonia	3
J33.900	nasal polyps	3
J36.x00	peritonsillar abscess	3
J38.102	vocal cord nodule	3
J42 02	chronic bronchitis	3
J94.808	pleural effusion	3
J98.900	respiratory disease	3
K02.401	dental fractures	3
K04.400	acute apical periodontitis of pulpal origin	3
K05.105	gingivitis	3
K29.701	reflux gastritis | gastric residuals	3
K31.813	gastrospasm	3
K35.900	acute appendicitis	3
K35.902	acute appendicitis	3
K52.201	irritable bowel syndrome	3
K60.301	anal fistula | high anal fistula	3
K63.501	colorectal polyp	3
K71.601	drug-induced hepatitis	3
K73.200	chronic active hepatitis	3
K76.401	liver hemangioma	3
K76.800	specific liver disease	3
K76.806	hepatic insufficiency	3
K76.904	liver tumor	3
K85 07	acute pancreatitis	3
K86.201	pancreatic cyst	3
K91.802	remnant gastritis	3
L02.903	furunculosis | boil | carbuncle	3
L08.911	upper extremity infections | | soft tissue infection	3
L24.901	irritant contact dermatitis	3
L26.x00	exfoliative dermatitis	3
L27.004	drug eruption	3
L28.202	prurigo | mild prurigo	3
L29.000	pruritus ani	3
L30.301	infectious eczematous dermatitis	3
L60.001	onychocryptosis	3
L70.800	acne	3
L81.000	postinflammatory hyperpigmentation	3
L90.503	scar adhesion	3
M02.900	reactive arthropathy	3
M16.900	coxarthropathy	3
M22.201	patellofemoral disease	3
M22.461	chondromalacia patellae	3
M25.501	shoulder pain	3
M35.001	sjogren's syndrome | sjogren syndrome	3
M47.001	cervical vertebral artery disease	3
M47.001+	cervical vertebral artery disease	3
M47.101+	cervical myelopathy	3
M47.992	seronegative spondylarthropathy | spine osteoarthritis	3
M65.905	hip synovitis	3
M65.951	hip synovitis | hip synovitis	3
M67.401	tickle cysts | tendon sheath cysts	3
M77.101	tennis elbow	3
M79.002	soft tissue rheumatism	3
M79.291	neuralgia | superior cluneal nerves | meralgia paraesthetica | femoral neuralgia	3
M79.802	leg swelling	3
M81.500	idiopathic osteoporosis	3
M89.309	hyperplasia	3
M89.801	bone pain	3
N02.902	persistent hematuria	3
N04.903	nephrotic syndrome	3
N05.902	glomerulonephritis	3
N18.802	stage 2 chronic kidney disease	3
N18.90N	chronic kidney disease	3
N20.901	urinary calculi | urolithiasis	3
N34.300	urethral syndrome	3
N39.900	urinary system diseases	3
N60.001	epidermoid cyst in the breast | breast cyst	3
N60.202	fibrocystic breast changes	3
N61 01	mastitis	3
N70.907	annexitis	3
N73.003	acute pelvic inflammatory disease	3
N76.003	bacterial vaginosis | bacterial vaginosis	3
N83.901	ovarian cancer | ovarian tumors	3
N84.100	cervical polyp	3
N85.001	endometrial hyperplasia	3
N85.803	adenomyosis	3
S53.402	elbow sprain	3
S63.701	hand joint sprain	3
S82.400	fibula fracture	3
S93.400	ankle sprain and strain	3
T14.602	muscle strain	3
T15.101	conjunctival foreign body | foreign body in eye	3
T16 01	external auditory canal foreign body	3
T17.202	foreign body in throat	3
T67.000	heat stroke	3
A04.401	escherichia coli enterocolitis	2
A41.900	sepsis	2
A59.002+	trichomonas vaginalis	2
B01.900	chickenpox	2
B01.901	chickenpox	2
B37.203	candidal paronychia	2
B82.901	intestinal parasites	2
B88.000	demodicosis	2
B90.902	pulmonary tuberculosis	2
B94.801	postherpetic neuralgia	2
C43.901	melanoma	2
C78.700	secondary liver cancer	2
D24	breast lesions | intraductal papilloma of the breast	2
D37.703	pancreatic neoplasm	2
D48.501	skin tumors	2
D50.001	chronic blood loss anemia	2
D64.901	mild anemia	2
D68.901	bleeding diathesis	2
D69.001	allergic vasculitis | allergic skin vasculitis | skin type allergic purpura	2
D69.004	henoch–schönlein purpura	2
D69.201	simple purpura	2
D69.602	thrombocytopenia | aplastic anemia	2
D75.201	thrombocytosis	2
D80.901	iga deficiency	2
E03.201	drug induced hypothyroidism	2
E03.802	primary hypothyroidism | primary hypothyroidism	2
E04.001	simple goiter	2
E06.102	subacute thyroiditis	2
E06.502	chronic thyroiditis	2
E06.900	thyroiditis	2
E10.100	diabetic ketoacidosis	2
E11.401+	type 2 diabetic neuropathies	2
E22.100	hyperprolactinaemia	2
E28.101	hyperandrogenism	2
E28.202	polycystic ovary syndrome	2
E53.801	vitamin b12 deficiency	2
E56.000	vitamin e deficiency	2
E58.x00	dietary calcium deficiency	2
E64.200	complications of vitamin c deficiency	2
E66.900	obesity	2
E77.801	hypoproteinemia	2
E78.400	hyperlipidemia	2
E80.401	gilbert's syndrome	2
F01.900	vascular dementia	2
F03.x00	dementia	2
F03.x01	alzheimer's disease	2
F10.000	acute alcoholism	2
F45.308	cardiac neurosis | gastrointestinal neurosis	2
F52.901	erectile dysfunction | sexual problems in men | erectile dysfunction or impotence | convulsion | convulsion	2
G24.500	blepharospasm	2
G25.000	essential tremor	2
G30.900	alzheimer's disease	2
G44.201	tension headache	2
G51.301	hemifacial spasm	2
G57.101	lateral cutaneous nerve of the thigh	2
G58.801	occipital neuralgia	2
G70.801	muscle cramps | spasmodic dysphonia	2
H01.000	blepharitis	2
H01.101	contact dermatitis | orbital dermatitis	2
H01.800	blepharitis	2
H02.002	trichiasis | aberrant eyelashes | cicatricial entropion	2
H04.505	blocked tear duct	2
H10.103	phlyctenular conjunctivitis	2
H10.800	conjunctivitis	2
H11.104	xerophthalmia	2
H15.003	scleritis	2
H16.200	keratoconjunctivitis	2
H20.900	iridocyclitis	2
H20.904	uveitis | anterior uveitis | intermediate uveitis	2
H25.004	senile cataract	2
H33.506	primary retinal detachment	2
H35.004	hypertensive retinopathy	2
H40.000	suspicious glaucoma	2
H43.101	vitreous hemorrhage	2
H44.404	ocular hypertension	2
H52.102	nearsightedness	2
H52.400	presbyopia	2
H60.902	otitis externa	2
H66.000	acute suppurative otitis media	2
H66.001	acute suppurative otitis media	2
H73.000	acute myringitis	2
H81.100	benign paroxysmal vertigo of childhood	2
H81.900	vestibular dysfunction	2
H91.200	sudden sensorineural hearing loss	2
H91.900	hearing loss	2
I00 03	rheumatoid arthritis	2
I10.x01	borderline hypertension	2
I10.x04	hypertension stage 2	2
I10.x07	benign hypertension	2
I20.902	Angina (angina pectoris)	2
I24.901	acute coronary syndrome	2
I26.901	pulmonary embolism	2
I45.101	incomplete right bundle branch block	2
I47.112	paroxysmal supraventricular tachycardia	2
I48 06	paroxysmal atrial fibrillation	2
I49.303	premature ventricular contraction	2
I65.001	intracranial artery stenosis | vertebral artery type cervical spondylopathy | vertebral artery stenosis	2
I65.202	carotid artery disease	2
I67.200	cerebral atherosclerosis	2
I67.401	hypertensive encephalopathy	2
I67.800	cerebrovascular disease	2
I67.903	cerebrovascular disease	2
I69.300	sequelae of cerebral infarction	2
I70.801	arteriosclerotic retinopathy	2
I77.109	lower extremity artery stenosis	2
I77.129	lower extremity artery stenosis	2
I77.601	vasculitis | takayasu arteritis	2
I84.401	bleeding hemorrhoids	2
I86.101	varicocele	2
I89.101	lymphadenitis	2
J18.000	alveobronchiolitis	2
J20.904	acute bronchitis	2
J30.200	seasonal allergic rhinitis（hayfever）	2
J31.002	hypertrophic rhinitis	2
J32.908	paranasal sinuses	2
J34.006	nasal ulcers | septal ulcer	2
J34.102	sinus mucocele	2
J34.200	nasal septum deviation	2
J34.806	rhinolith | nasal vestibulitis	2
J38.200	vocal nodules	2
J39.211	throat ulcers	2
J44.900	chronic obstructive pulmonary disease	2
J45.900	asthma	2
K02.000	tooth enamel	2
K02.100	dental caries	2
K04.502	periapical granuloma	2
K04.701	periapical abscess	2
K05.203	gingival abscess	2
K05.600	periodontitis	2
K07.604	temporomandibular joint dysfunction	2
K09.808	mucous cyst	2
K11.202	submandibular gland inflammation | acute submandibular gland inflammation	2
K12.003	aphtha	2
K14.000	glossitis	2
K25.300	acute peptic ulcer	2
K29.303	chronic superficial gastritis	2
K31.700	stomach polyps	2
K52.101	gastrointestinal infections	2
K52.90M	gastroenteritis	2
K52.90Q	acute gastroenteritis	2
K62.816	anal papillae hypertrophy	2
K62.820	proctagra	2
K63.901	colon tumor	2
K71.901	drug-induced liver injury	2
K73.201	chronic active hepatitis	2
K74.602	cirrhosis | hypochondriac pain | cirrhosis |	2
K76.811	hepatic cyst	2
K83.019	biliary tract infection	2
K85.900	acute pancreatitis	2
K92.204	upper gastrointestinal bleeding | intestinal bleeding	2
K92.210	gastrointestinal bleeding	2
L02.901	skin boils	2
L02.902	skin abscesses	2
L08.001	suppurative dermatitis	2
L08.900	local infection of skin and subcutaneous tissue	2
L13.000	dermatitis herpetiformis	2
L20.801	atopic dermatitis	2
L23.200	cosmetics in allergic contact dermatitis	2
L25.001	cosmetic dermatitis	2
L25.300	contact dermatitis	2
L25.800	contact dermatitis	2
L27.003	urticarial drug eruption	2
L27.005	dermatitis	2
L28.000	lichen simplex chronicus	2
L28.004	lichen | lichen striatus	2
L29.200	pruritus vulvae	2
L30.101	dyshidrosis	2
L30.204	atopic dermatitis	2
L30.300	infective dermatitis	2
L30.501	pityriasis | dandruff | pityriasis amiantacea | pityriasis alba	2
L30.802	corticosteroid-dependent dermatitis	2
L30.904	vulvar dermatitis	2
L40.102	pustular psoriasis	2
L43.900	lichen planus	2
L43.901	lichen planus | oral lichen planus	2
L57.001	senile leukoplakia | keratosis	2
L70.201	acne frontalis	2
L71.001	perioral dermatitis	2
L72.000	sebaceous cyst	2
L81.901	skin pigmentation disorders | postinflammatory hyperpigmentation	2
L85.101	callus	2
L85.300	xeroderma	2
L89.900	decubitus	2
M10.000	idiopathic gout	2
M17.100	primary knee disease	2
M21.471	flat feet	2
M23.308	tear of meniscus	2
M25.551	hip pain	2
M32.900	systemic lupus erythematosus	2
M32.901	systemic lupus erythematosus | subacute cutaneous lupus erythematosus	2
M45.991	ankylosing spondylitis | ankylosing spondylitis | ankylosing spondylitis（rheumatoid spondylitis)	2
M45.x00	ankylosing spondylitis	2
M46.100	sacroiliitis	2
M47.90B	spine osteoarthritis	2
M50.001+	cervical strain | nerve root type cervical spondylosis | neck pain | cervical disc herniation with myelopathy	2
M51.101	prolapsed intervertebral disc with sciatica	2
M51.101+	prolapsed intervertebral disc with sciatica	2
M51.901	herniated disk | intervertebral disc disorder | lumbar disc degeneration	2
M54.551	back pain | latissimus dorsi muscle	2
M54.563	the third lumbar transverse process syndrome	2
M62.410	muscle contractures	2
M67.402	ganglion cyst	2
M72.202	plantar fasciitis	2
M75.102	impingement syndrome	2
M76.600	achilles tendinitis	2
M76.671	achilles bursitis	2
M77.200	wrist inflammation	2
M77.231	wrist inflammation	2
M79.604	foot pain	2
M87.802	aseptic necrosis	2
M87.951	avascular necrosis	2
M88100/0	fibromas	2
N02.801	iga nephropathy	2
N03.90A	chronic glomerulonephritis	2
N19.x0A	renal failure	2
N21.100	urethral calculus	2
N23.x00	renal colic	2
N26 01	nephrarctia	2
N30.200	chronic cystitis	2
N30.901	cystitis	2
N34.301	urethral syndrome	2
N49.001	seminal vesiculitis	2
N61.x05	mastitis	2
N70	adnexal mass	2
N72 03	chronic cervicitis | chronic cervicitis	2
N76.100	vaginitis	2
N81.200	vaginitis	2
N81.401	uterine prolapse	2
N85.600	intrauterine adhesions	2
N85.801	asherman's syndrome	2
S82.402	fibula fracture	2
S90.301	foot contusion	2
S92.50A	phalangeal fractures	2
T00.901	multiple bruise	2
T11.001	soft tissue injury	2
T11.101	upper limb abrasions | upper extremity trauma | upper extremity open trauma | upper limb skin laceration	2
T13.202	joints and ligaments of the lower limb sprains	2
A01.000	typhoid fever	1
A01.003	salmonella typhi	1
A02.000	salmonella enterica	1
A02.003	salmonellosis	1
A03.901	bacillary dysentery	1
A04.000	enterotoxigenic escherichia coli	1
A04.903	gastroenteritis	1
A05.900	bacterial food poisoning	1
A06.700	amebiasis cutis	1
A08.401	viral enteritis	1
A16.202	pulmonary tuberculosis	1
A16.803	nasopharyngeal tuberculosis	1
A18.002+	joint tuberculosis	1
A18.035	tuberculous synovitis of knee	1
A18.035+	tuberculous synovitis of knee	1
A18.206	lymphatic tuberculosis	1
A18.211	tuberculous lymphadenitis	1
A18.314+	tuberculous peritonitis	1
A24.202	melioidosis	1
A26.000	erysipelas	1
A35 01	tetanus	1
A35.x00	tetanus	1
A41.901	sepsis	1
A46.x00	erysipelas	1
A49.102	streptococcal infection | pneumococcal infection	1
A53.901	syphilis | secondary syphilis | latent syphilis	1
A86.x00	viral encephalitis	1
A88.100	vestibular neuronitis	1
B00.002	eczema herpeticum	1
B00.100	herpesviral vesicular dermatitis	1
B00.203	herpetic stomatitis	1
B00.501	herpes simplex keratitis	1
B00.501+	herpes simplex keratitis	1
B00.900	herpes virus infection	1
B02.202+	herpes zoster neuralgia	1
B02.303+	herpes simplex virus dermatitis | herpes zoster viral dermatitis | orbital herpes zoster	1
B09.x01	viral skin rashes	1
B16.904	hepatitis b	1
B17.101	hepatitis c	1
B18.001	chronic hepatitis b virus	1
B18.200	chronic hepatitis c	1
B30.001+	epidemic keratoconjunctivitis	1
B30.100+	adenoviral conjunctivitis	1
B30.200	viral pharyngeal conjunctivitis	1
B30.302+	acute hemorrhagic conjunctivitis	1
B37.000	oral candidiasis	1
B37.201	candida nailitis	1
B37.202	candida toenitis	1
B37.303	mycotic vaginitis	1
B40.301+	blastomycosis dermatitidis	1
B43.200	subcutaneous mycoses	1
B44.102+	pulmonary aspergillosis	1
B48.800	mycosis	1
B49 04	fungal sinusitis	1
B49 04+	fungal sinusitis	1
B49.x03+	fungal keratitis	1
B49.x11	otomycosis	1
B80 01	enterobiasis	1
B82.900	intestinal parasites	1
B86 01	scabies	1
B86.x00	scabies	1
C16.900	stomach cancer	1
C18.900	carcinomaofrectum	1
C18.902	carcinomaofrectum	1
C20 01	colorectal cancer	1
C22.900	hepatocellular carcinoma	1
C23 01	gallbladder cancer	1
C26.901	colorectal cancer	1
C34.900	lung cancer	1
C34.908	metastatic lung cancer	1
C34.90A	metastatic lung cancer	1
C39.000	respiratory tract neoplasm	1
C44.905	basal-cell cancer	1
C53.900	cervical cancer	1
C67.901	bladder cancer | bladder tumor | bladder cancer	1
C71.000	brain tumor	1
C78.701	secondary liver cancer	1
C79.500	secondary bome cancer	1
C85.912	gastric lymphoma	1
C90.000	multiple myeloma	1
D09.301	thyroid cancer	1
D17.000	ct head lipoma	1
D17.900	lipoma	1
D17.902	subcutaneous lipoma | lipoma	1
D18.013	liver hemangioma	1
D18.053	hemangioma	1
D22.401	melanocytic nevus	1
D22.500	melanocytic nevus	1
D23.600	aphthous stomatitis	1
D23.900	benign skin tumor	1
D25.100	intramural leiomyoma of uterus	1
D35.200	pituitary adenomas	1
D39.005	cervical neoplasm	1
D39.101	ovarian neoplasms	1
D41.001	renal neoplasms	1
D41.002	renal neoplasms | kidney lesions	1
D43.201	brain tumor	1
D44.101	adrenal tumor	1
D48.109	soft-tissue sarcoma	1
D48.903	neoplasm	1
D50.800	iron-deficiency anemia	1
D50.901	hypochromic anemia	1
D52.001	nutritional megaloblastic anemia	1
D53.800	nutritional anemia	1
D56.900	thalassemia	1
D61.903	aplastic anemia	1
D64.800	anemia	1
D64.902	moderate anemia	1
D68.601	antiphospholipid syndrome	1
D69.008	allergic vasculitis	1
D69.203	purpura	1
D69.600	thrombocytopenia	1
D70 02	granulocytopenia	1
D70.x00	granulocytopenia	1
D70.x02	drug-induced neutropenia	1
D86.000	sarcoidosis	1
D86.300	sarcoidosis	1
E05.805	primary hyperthyroidism	1
E05.906	hyperthyroidism	1
E06.100	subacute thyroiditis	1
E06.300	hashimoto's thyroiditis	1
E07.804	thyroid goiter	1
E10.401	diabetic neuropathies	1
E10.401+	diabetic neuropathies	1
E10.800	diabetes complications	1
E11.100	diabetic ketoacidosis in type 2 diabetes	1
E11.200	diabetic nephropathy in type 2 diabetes	1
E11.200+	diabetic nephropathy in type 2 diabetes	1
E11.400	diabetic neuropathies	1
E11.401	type 2 diabetic neuropathies	1
E11.501	type 2 diabetic vascular disease	1
E11.501+	type 2 diabetic vascular disease	1
E11.601	type 2 diabetic foot	1
E13.300	diabetic retinopathy	1
E13.300+	diabetic retinopathy	1
E14.200+	diabetic nephropathy	1
E14.203	diabetic nephropathy	1
E14.300+	diabetic retinopathy	1
E14.400+	diabetic neuropathies	1
E14.408	diabetic neuropathies	1
E14.408+	diabetic neuropathies	1
E16.100	hypoglycemia	1
E16.103	hyperinsulinemia	1
E16.109	hypoglycemia induced by alcohol ingestion	1
E16.300	glucagon secretion	1
E22.101	hyperprolactinaemia	1
E28.302	reduce estrogen	1
E28.900	ovarian dysfunction	1
E34.900	endocrine diseases	1
E34.902	endocrine bone disease	1
E34.902+	endocrine bone disease	1
E41 01	emaciation	1
E41.x01	severe malnutrition with weight loss	1
E44.000	moderate malnutrition (grade ii (2nd degree))	1
E46 02	protein–energy malnutrition	1
E50.801+	dry skin diseases & vitamin deficiency	1
E52 02	nicohric acid deficiency	1
E52.x00	niacin deficiency	1
E55.002	tetany of vitamin d deficiency	1
E55.901	rickets (vitamin d deficiency)	1
E56.100	vitamin k deficiency	1
E56.900	avitaminosis	1
E56.902	vitamin deficiency polyneuritis	1
E56.902+	vitamin deficiency polyneuritis	1
E61.900	nutritional deficiencies	1
E63.900	malnourishment	1
E72.101	hyperhomocysteinemia	1
E75.501	eyelid xanthoma | yellow tumor	1
E78.000	hypercholesterolemia	1
E78.101	hyperglyceridemia	1
E85.409	cutaneous amyloidosis	1
E85.409+	cutaneous amyloidosis	1
E85.413	amyloidosis	1
E85.413+	amyloidosis	1
E85.901	amyloidosis | primary amyloidosis	1
E87.100	hyponatremia	1
E87.201	metabolic acidosis	1
E88.203	lipomatosis | fat accumulation	1
F01.901	vascular dementia | arteriosclerotic dementia	1
F03 07	alzheimer's disease	1
F05.902	delirium	1
F07.201	post traumatic brain injury symptoms	1
F07.204	post traumatic brain injury symptoms | post traumatic brain injury symptoms	1
F20.301	atypical schizophrenia	1
F20.901	schizophrenia	1
F30.901	agitation	1
F42.003	obsessive-compulsive disorder	1
F43.001	memory impairment | stress disorder	1
F44.500	dissociative disorders	1
F45.000	somatic symptom disorder	1
F45.300	dysautonomia	1
F48.801	psychasthenia	1
F48.900	neurosis	1
F50.502	nervous vomiting	1
F51.800	nonorganic sleep disorders	1
F51.900	nonorganic sleep disorders	1
F52.401	premature ejaculation	1
F52.900	erectile dysfunction	1
F99 01	mental disorder | psychological barriers	1
F99.x00	mental disorder	1
G12.203	bulbar palsy	1
G20 01	parkinson's disease	1
G20.x00	parkinson's disease	1
G24.201	secondary dystonias	1
G24.902	somatic symptom disorder | movement disorder	1
G25.601	facial tic	1
G25.801	restless legs syndrome	1
G40.80D	symptomatic epilepsy	1
G43.100	classic migraine (migraine with aura)	1
G43.200	migraine with aura	1
G43.300	complex migraine	1
G44.001	chronic migraine	1
G45.101	carotid insufficiency	1
G45.900	transient ischemic attack	1
G47.400	narcolepsy	1
G47.800	sleep disorders	1
G50.000	trigeminal neuralgia	1
G50.802	trigeminal neuralgia	1
G56.000	carpal tunnel syndrome	1
G56.202	ulnar nerve dysfunction | cubital tunnel syndrome	1
G58.803	occipital neuralgia	1
G58.804	occipital neuralgia	1
G60.802	sensory peripheral neuropathy	1
G93.804	brain diseases	1
G95.202	spinal cord compression	1
G95.805	spinal cord diseases	1
H00.000	blepharitis	1
H01.900	blepharitis	1
H01.901	blepharitis	1
H02.100	ectropion	1
H02.401	eyelid drooping	1
H02.802	aberrant eyelashes	1
H02.901	eyelid masses	1
H04.508	nasolacrimal duct obstruction	1
H05.000	eye-socket inflammation	1
H05.002	ocular tendonitis	1
H05.201	eyes - bulging	1
H10.301	acute conjunctivitis	1
H11.001	pterygium	1
H11.901	conjunctival tumors	1
H15.000	scleritis	1
H16.001	viral keratitis	1
H16.101	electric ophthalmia	1
H16.103	filamentary keratitis	1
H16.808	fungal keratitis	1
H18.803	corneal dryness	1
H25.002	senile cataract	1
H25.003	cortical cataracts	1
H30.901	neuroretinitis	1
H33.202	retinal detachment	1
H35.009	retinal periphlebitis	1
H35.603	fundus hemorrhage	1
H35.702	central serous choroidopathy | central serous retinopathy	1
H40.003	ocular hypertension	1
H40.103	primary open-angle glaucoma | normal-tension glaucoma	1
H40.201	malignant glaucoma	1
H40.204	intermittent angle-closure glaucoma	1
H40.205	chronic angle closure glaucoma	1
H40.206	primary angle closure glaucoma	1
H40.400	secondary to eye inflammation glaucoma	1
H40.502	secondary glaucoma | aphakic glaucoma	1
H40.507	secondary glaucoma	1
H49.001	oculomotor nerve palsy	1
H49.201	sixth nerve palsy（abducens nerve palsy）	1
H49.804	superior oblique palsy	1
H49.808	external rectus paralysis	1
H52.001	farsightedness	1
H53.200	diplopia	1
H53.601	night blindness	1
H54.201	双眼	1
H54.601	monocular vision	1
H60.800	otitis externa	1
H61.806	external auditory canal cyst	1
H65.903	otitis media with effusion	1
H66.101	chronic tympanic suppurative otitis media	1
H66.102	benign chronic suppurative otitis media	1
H66.400	suppurative otitis media	1
H72.901	traumatic perforation of the tympanic membrane | tympanic membrane perforation after trauma	1
H73.001	bullous myringitis	1
H73.802	myringitis	1
H74.802	chronic non-suppurative otitis media	1
H83.302	noise-induced hearing loss	1
H90.400	unilateral sensorineural hearing loss	1
H91.903	hyperacusis	1
H92.000	earache	1
H92.002	earache	1
I00 05	rheumatoid arthritis	1
I09.901	rheumatic heart disease	1
I10.x08	systolic hypertension in elderly	1
I20.900	Angina (angina pectoris)	1
I21.900	acute myocardial infarction	1
I24.801	coronary insufficiency | acute coronary insufficiency	1
I25.104	atherosclerosis | coronary heart disease	1
I27.001	pulmonary hypertension	1
I31.300	pericardial effusion	1
I34.000	mitral valve regurgitation（mitral regurgitation）	1
I34.001	mitral valve regurgitation（mitral regurgitation）	1
I38 02	senile degenerative heart valvular disease	1
I38.x01	valvular heart disease	1
I44.602	left bundle branch block (lbbb) | complete left bundle branch block	1
I47.100	supraventricular tachycardia	1
I47.900	paroxysmal tachycardia	1
I48.x02	paroxysmal atrial fibrillation	1
I49.100	premature atrial contractions	1
I49.300	premature ventricular contraction	1
I50.901	cardiac insufficiency	1
I51.801	myocardial bridge	1
I63.904	cerebellum infarct	1
I64 04	stroke	1
I64.x01	cerebrovascular accident	1
I67.400	hypertensive encephalopathy	1
I67.900	cerebrovascular disease	1
I70.204	arteriosclerosis obliterans of limbs | atherosclerosis obliterans of the lower extremities	1
I71.007	thoracic aortic aneurysm	1
I74.302	arterial embolism and thrombosis of lower extremity	1
I77.102	subclavian artery stenosis	1
I77.603	vasculitis	1
I77.605	lower extremity arteritis	1
I78.801	telangiectasias	1
I78.803	telangiectasias	1
I78.900	disease of capillaries	1
I80.302	lower extremity phlebitis | lower extremity vascular pain | lower extremity thrombophlebitis	1
I83.104	stasis dermatitis	1
I83.901	varicose veins	1
I83.904	varicose veins	1
I83.905	small saphenous vein	1
I83.906	varicose veins	1
I84.104	rectal varices	1
I84.601	rectal fistula | rectal fistula	1
I84.901	hemorrhoids	1
I86.813	varicose abdominal veins	1
I87.805	lower extremity venous return disorder	1
I88.101	chronic cervical lymphadenopathy	1
I88.102	chronic submandibular lymphadenitis	1
I88.108	chronic inguinal lymphadenitis	1
I88.904	submandibular lymphadenopathy	1
I88.905	cervical lymphadenopathy	1
I95.101	adjustment disorder | orthostatic hypotension	1
I95.900	hypotension	1
I95.901	hypotension	1
J00 02	viral influenza	1
J00 04	gastrointestinal cold	1
J02.000	strep throat	1
J02.801	viral pharyngitis	1
J02.802	viral sore throat	1
J02.903	acute angina | ulcerative pharyngitis	1
J03.000	streptococcal tonsillitis	1
J03.800	pathogen acute tonsillitis	1
J03.904	acute suppurative tonsillitis	1
J04.002	laryngitis	1
J05.102	acute epiglottiti | epiglottitis	1
J15.800	bacterial pneumonia	1
J15.902	community-acquired pneumonia	1
J18.003	alveobronchiolitis	1
J18.802	community-acquired pneumonia	1
J21.901	acute asthmatic bronchitis	1
J30.001	vasomotor rhinitis	1
J31.101	chronic nasopharyngitis	1
J31.202	chronic sore throat | chronic angina	1
J32.801	maxillary sinus disease	1
J32.803	chronic polysinusitis	1
J34.001	nose boils (furuncle of nose)	1
J34.002	nose boils (furuncle of nose)	1
J35.901	tonsil foreign body | tonsil mass	1
J36 02	peritonsillar abscess	1
J36.x01	peritonsillar cellulitis	1
J38.002	vocal cord paresis	1
J38.203	vocal nodules	1
J38.715	epiglottic cyst	1
J39.216	throat ulcers	1
J39.224	nasopharyngeal lesion	1
J39.805	laryngotracheal stenosis	1
J43.906	pulmonary bulla	1
J44.805	chronic bronchitis	1
J45.000	allergic asthma	1
J45.001	allergic asthma	1
J45.003	allergic bronchial asthma	1
J45.902	asthmatic bronchitis	1
J47.x03	bronchiectasis with infection	1
J93.900	pneumothorax	1
J98.406	pneumonic mass	1
K00.002	edentulism	1
K00.101	hyperdontia	1
K04.702	alveolar abscess	1
K04.902	combined periodontic-endodontic lesions	1
K05.302	chronic periodontitis	1
K06.101	gingival hyperplasia	1
K06.801	pyogenic granuloma	1
K07.600	tmj disorders	1
K07.602	temporomandibular joint dysfunction	1
K07.605	temporomandibular joint dysfunction	1
K08.103	other disorders of sclera	1
K08.104	tooth loss	1
K09.205	mandibular cysts	1
K09.900	oral cyst	1
K11.207	parotitis | chronic parotitis	1
K11.501	sialolithiasis	1
K12.106	stomatitis	1
K12.107	ulcerative stomatitis	1
K12.202	submandibular space infection	1
K13.701	oral mucosal damage	1
K22.901	esophageal cancer	1
K25.401	bleeding ulcer	1
K25.701	gastric ulcer	1
K26.701	chronic duodenal ulcer	1
K27.300	acute gastroduodenal ulcer	1
K29.200	alcoholic gastritis	1
K29.608	drug-induced gastritis	1
K29.900	gastroduodenitis	1
K31.500	duodenal obstruction	1
K31.804	hyperacidity	1
K35.100	acute appendicitis with peritoneal abscess	1
K36.x02	chronic appendicitis	1
K52.204	diabetic diarrhea	1
K52.90I	infectious gastroenteritis	1
K52.90N	colitis	1
K52.90O	summer complaint	1
K52.910	chronic colitis	1
K52.913	chronic colitis	1
K55.902	ischemic colitis | ischemic bowel disease	1
K56.502	adhesive intestinal obstruction	1
K56.702	bowel obstruction	1
K58.000	irritable bowel syndrome with diarrhea	1
K60.100	chronic anal fissure	1
K61.000	anorectal abscess	1
K61.002	perianal abscess	1
K62.302	rectal prolapse	1
K62.501	Rectal anal bleeding | anal bleeding	1
K62.602	rectal prolapse	1
K62.603	Rectal anal ulcer	1
K62.800	anorectal disease	1
K62.805	perianal abscess	1
K62.808	rectal muscle hypertrophy	1
K62.809	encysted rectum	1
K62.822	anal cancer | chronic proctitis	1
K62.902	rectal neoplasm	1
K66.002	adhesion	1
K66.802	mesenteric cyst	1
K70.100	alcoholic hepatitis	1
K74.500	primary biliary cirrhosis	1
K74.600	cirrhosis	1
K75.000	liverabscess	1
K76.804	hepatic nodules	1
K76.807	hepatic cyst	1
K76.826	hepatic nodules	1
K80.002	gallbladder stones with acute cholecystitis	1
K80.505	bile duct residual stones	1
K80.506	gallstone	1
K80.508	hepatolith	1
K81.000	acute cholecystitis	1
K82.401	cholesterol cholecystitis	1
K83.000	cholangitis	1
K83.002	biliary tract infection	1
K86.100	chronic pancreatitis	1
K86.102	chronic pancreatitis	1
K86.901	pancreatic tumor	1
K91.501	postcholecystectomy syndrome	1
K92.001	hematemesis	1
K92.207	lower gastrointestinal bleeding | acute upper gastrointestinal bleeding	1
L01.100	pustular dermatitis	1
L02.300	hip skin abscess	1
L02.301	boils on buttocks	1
L02.900	skin abscesses | skin boils | carbuncle	1
L03.002	inflammation-of-the-nail-bed | onychia | paronychia	1
L03.004	onychia	1
L03.007	paronychia	1
L03.008	paronychia	1
L03.100	cellulitis	1
L04.002	acute cervical lymphadenitis	1
L04.903	acute lymphangitis	1
L08.800	unspecified local infection of skin and subcutaneous tissue	1
L08.913	omphalitis	1
L08.914	finger infection	1
L08.916	lower leg infection	1
L08.923	scalp infections	1
L12.001	senile dermatitis herpetiformis	1
L20.802	allergic eczema	1
L20.804	infantile eczema	1
L21.000	scalp seborrhea	1
L21.800	seborrhoeic dermatitis	1
L22 01	diaper dermatitis	1
L23.400	allergic contact dermatitis	1
L23.801	allergic contact dermatitis	1
L25.000	contact dermatitis	1
L27.001	urticarial drug eruption | fixed drug eruptions	1
L27.101	fixed drug eruptions	1
L28.100	prurigo nodularis	1
L29.801	senile pruritus | pruritus hiemalis	1
L29.802	senile pruritus	1
L30.202	dermatophytid	1
L30.500	pityriasis alba	1
L30.800	dermatitis	1
L40.101	psoriasis | psoriasis vulgaris | plaque psoriasis | pustular psoriasis	1
L40.501	psoriatic arthritis	1
L40.501+	psoriatic arthritis	1
L50.000	allergic urticaria	1
L50.100	idiopathic urticaria	1
L50.301	factitious urticaria | dermatographic urticaria | artificial urticaria	1
L50.500	cholinergic urticaria	1
L53.101	erythema annulare centrifugum	1
L57.002	actinic keratosis	1
L57.402	dermatochalasia	1
L57.802	solar dermatitis	1
L60.300	onychodystrophy	1
L60.803	subungual hematoma	1
L70.003	cystic acne	1
L70.803	occupational acne	1
L71.900	rosacea	1
L72.001	sebaceous cyst | epidermoid cyst	1
L73.803	sebaceous hyperplasia	1
L74.001	miliaria alba | miliaria | miliaria | milium	1
L80.x00	vitiligo	1
L81.100	melasma	1
L81.200	freckles	1
L81.201	freckles	1
L81.400	hyperpigmentation	1
L81.402	melanism	1
L82.x01	dermatosis papulosa nigra	1
L84 02	callus	1
L84.x00	corn	1
L85.001	ichthyosis	1
L85.100	acquired palmoplantar keratoderma.	1
L85.802	cutaneous horns | keratosis pilaris	1
L92.903	granuloma	1
L95.900	cutaneous vasculitis	1
L97.x00	leg ulcer	1
L98.400	chronic skin ulceration	1
L98.502	lichen myxedematosus	1
M05.000	felty's syndrome	1
M08.100	juvenile ankylosing spondylitis	1
M10.005+	gout and kidney stone	1
M12.800	joint disease	1
M12.801	transient arthritis	1
M13.800	arthritis	1
M19.905	ankle arthritis	1
M19.908	polymyalgia rheumatica	1
M23.306	lateral meniscus tear	1
M24.200	ligament diseases	1
M24.201	patellar tendon adhesion	1
M24.901	shoulder disorders	1
M24.905	hip disorders	1
M24.906	ankle disorders	1
M24.908	lumbar facet joint	1
M25.414	ankle swelling	1
M25.502	elbow pain	1
M25.503	wrist pain	1
M25.607	stiffness knee	1
M25.891	joint swelling	1
M35.101	mixed connective tissue disease	1
M35.90E	undifferentiated connective tissue disease	1
M43.006	lumbar spondylolisthesis	1
M46.004	cervical spine ligament inflammation	1
M46.181	sacroiliitis	1
M46.401	cervical discitis	1
M46.403	lumbar discitis	1
M47.101	cervical myelopathy	1
M50.001	cervical strain | cervical disc herniation with myelopathy	1
M50.800	cervical disc disease	1
M50.900	cervical disc disease	1
M51.203	spondylolisthesis	1
M51.902	lumbar arthritis | lumbar disc disease	1
M53.203	cervical instability	1
M53.207	lumbar instability	1
M53.305	sacroiliac pain	1
M54.200	neck pain	1
M54.400	lower back pain and sciatica	1
M54.801	neuropathic pain syndrome	1
M60.992	myositis | polymyositis	1
M61.000	myositis ossificans	1
M65.400	de quervain syndrome	1
M65.907	ankle synovitis	1
M66.300	spontaneous rupture of the flexor tendon	1
M71.991	subacromial bursitis | bursitis	1
M72.101	knuckle pads	1
M72.919	plantar fasciitis	1
M75.003	scapulohumeral periarthritis	1
M75.100	rotator cuff syndrome	1
M75.201	biceps tendonitis	1
M77.001	golfer's elbow	1
M77.100	tennis elbow	1
M77.300	calcaneal spur	1
M77.900	enthesopathy	1
M79.191	fibromyalgia | myalgia	1
M79.206	neuromuscular pain	1
M79.600	pain in limb	1
M79.881	limb swelling	1
M79.902	soft tissue disorders	1
M79.904	soft tissue disorders	1
M79.908	soft tissue disorders	1
M79.909	soft tissue disorders	1
M80.900	osteoporosis with pathological fracture	1
M80810/2	bowen's disease	1
M81.400	drug-induced osteoporosis	1
M81.800	senile osteoporosis	1
M81.900	osteoporosis	1
M84.200	bone fracture	1
M86.923	periostitis	1
M86.984	golfer's elbow	1
M86.992	periostitis	1
M87.051	osteonecrosis | aseptic necrosis	1
M87.203	osteonecrosis	1
M89.823	bone pain	1
M94.000	tietze syndrome	1
M94.001	tietze syndrome | costochondritis	1
N00.900	acute nephritic syndrome	1
N02.901	recurrent hematuria	1
N03.000	nephritic syndrome	1
N03.900	nephritic syndrome	1
N04.904	hydronephrosis	1
N04.90A	hydronephrosis	1
N05.901	glomerulonephritis	1
N10 01	acute pyelonephritis	1
N10.x00	interstitial nephritis	1
N11.901	chronic pyelonephritis | strangury | chronic interstitial nephritis	1
N12 03	pyelonephritis	1
N12.x02	pyelonephritis	1
N13.201	hydronephrosis kidney stones	1
N13.503	ureteral stricture | ureteral obstruction	1
N18.801	stage 1 chronic kidney disease	1
N21.000	bladder stone	1
N21.900	calculus of lower urinary tract	1
N28.815	kidney tumours	1
N30.201	chronic cystitis	1
N31.901	neurogenic bladder	1
N34.102	non-gonococcal urethritis	1
N34.201	urethra inflammation	1
N34.205	chronic urethritis	1
N39.200	orthostatic proteinuria	1
N39.300	stress incontinence	1
N39.400	incontinence	1
N39.800	urologic disease	1
N40.x01	prostatic tuberculosis	1
N41.101	chronic prostatitis	1
N46.x02	azoospermia	1
N47.x01	redundant prepuce	1
N48.100	balanoposthitis	1
N48.101	balanoposthitis | foreskin inflammation | balanoposthitis	1
N48.801	circumcision scar	1
N50.826	scrotal ulcer	1
N61.x04	mastitis	1
N62.x0C	breast lumps	1
N64.504	nipple discharge	1
N71.101	chronic endometritis	1
N71.900	breast hyperplasia	1
N73.101	pelvic inflammatory disease	1
N73.604	fallopian tube obstruction | salpingemphraxis | metrosynizesis	1
N73.605	intrauterine adhesions	1
N73.900	pelvic inflammatory disease	1
N75.001	vestibular gland cysts | barthel's gland cyst	1
N75.101	bartholin abscess	1
N75.802	vestibular gland inflammation	1
N76.400	vulvar abscess	1
N76.801	vulvar inflammatory mass	1
N80.000	endometriosis	1
N80.303	endometriosis	1
N81.201	first degree uterine prolapse	1
N81.202	second degree uterine prolapse	1
N83.10A	corpus luteum rupture	1
N85.10A	atypical endometrial hyperplasia	1
S60.000	finger contusion	1
S60.201	hand contusion	1
S60.902	bruised hand	1
S62.601	phalangeal fractures	1
S62.602	phalangeal fractures	1
S63.500	wrist sprain and strain	1
S63.600	finger sprain and strain	1
S63.601	finger joint sprain	1
S63.602	finger joint sprain | metacarpophalangeal joint sprain	1
S68.400	traumatic wrist horizontal hand cut	1
S69.900	wrist and hand injuries	1
S70.901	thigh hematoma	1
S71.104	leg injury	1
S79.902	hip weeks soft tissue injuries	1
S80.101	contusion of the lower leg	1
S82.203	tibial plateau fracture | tibia fractures	1
S82.600	lateral malleolus fracture	1
S82.601	tibial fracture involving the ankle joint	1
S83.203	meniscus tear	1
S83.401	lateral collateral ligament injury	1
S89.900	calf injury	1
S91.302	foot laceration	1
S92.100	talus fracture	1
S92.300	metatarsal fracture	1
S92.301	metatarsal fracture	1
S92.501	phalangeal fractures	1
S93.402	medial collateral ligament injury of the knee	1
S93.600	foot sprain and strain	1
T13.101	lower limb skin laceration	1
T14.200	fracture	1
T14.300	dislocation	1
T14.301	ligament injury	1
T14.901	traffic accidents injury | debridement	1
T17.501	foreign body bronchus	1
T18.101	foreign bodies in the esophagus	1
T20.003	facial burns	1
T21.000	torso burn	1
T26.605	corneal chemical burn	1
T29.000	multiple site burn	1
T30.200	second-degree burn	1
T52.101	benzene poisoning	1
T62.903	foodborne illness	1
T65.200	nicotine poisoning	1
