# Supplementary material for: Linking clinotypes to phenotypes and genotypes from laboratory test results in comprehensive physical exams
Source: BMC Med Inform Decis Mak. 2021 Feb 24;21(Suppl 3):51. doi: 10.1186/s12911-021-01387-z (PMC7903607; doi:10.1186/s12911-021-01387-z)
Supplement: Supplementary file 2 — Additional file 2. Curated associations between clinotype and genotype. [file 12911_2021_1387_MOESM2_ESM.xlsx]

## Sheet: Sheet1
Additional File 2: Curated associations between clinotype and genotype
Clinotype name	Gene name
Triglycerides	GK2
Triglycerides	GK3P
Triglycerides	GK
Triglycerides	ELOVL1
Triglycerides	ACSL6
Triglycerides	ELOVL2
Triglycerides	ELOVL3
Triglycerides	AGPAT6
Triglycerides	DGAT1
Triglycerides	AGPAT5
Triglycerides	AGPAFree T4
Triglycerides	AGPAFree T3
Triglycerides	AGPAT1
Triglycerides	AGPAT9
Triglycerides	AGPAT2
Triglycerides	LPCAFree T4
Triglycerides	LCLAT1
Triglycerides	LPCAT1
Triglycerides	ACACA
Triglycerides	FASN
Triglycerides	ELOVL7
Triglycerides	ELOVL6
Triglycerides	ACSL1
Triglycerides	HSD17B3
Triglycerides	HSD17B12
Triglycerides	TECR
Triglycerides	TECRL
Triglycerides	GPD1
Triglycerides	GPD1L
Triglycerides	ACLY
Triglycerides	DGAT2
Triglycerides	LPIN2
Triglycerides	LPIN3
Triglycerides	LPIN1
Triglycerides	ELOVL4
Triglycerides	GPAT2
Triglycerides	GPAM
Triglycerides	ACSL5
Triglycerides	ELOVL5
Triglycerides	SLC25A1
Triglycerides	ACSL3
Triglycerides	ACSL4
Triglycerides	LIPE
Triglycerides	PLIN1
Triglycerides	PRKACG
Triglycerides	PRKACA
Triglycerides	PRKACB
Triglycerides	ABHD5
Triglycerides	MGLL
Triglycerides	CAV1
Triglycerides	FABP4
Triglycerides	PPP1CC
Triglycerides	PPP1CA
Triglycerides	PPP1CB
Triglycerides	CLPS
Triglycerides	PNLIP
Triglycerides	CEL
Triglycerides	PNLIPRP2
Triglycerides	PNLIPRP1
Triglycerides	AQP9
Triglycerides	AQP7
Triglycerides	HMGCL
Triglycerides	HMGCS2
Triglycerides	BDH1
Triglycerides	ACAT1
Triglycerides	OXCT1
Triglycerides	NCOA2
Triglycerides	CHD9
Triglycerides	CREBBP
Triglycerides	TBL1XR1
Triglycerides	SMARCD3
Triglycerides	RXRA
Triglycerides	CARM1
Triglycerides	HELZ2
Triglycerides	TBL1X
Triglycerides	PPARA
Triglycerides	TGS1
Triglycerides	NCOA6
Triglycerides	NCOA1
Triglycerides	MED1
Triglycerides	FABP1
Triglycerides	GRHL1
Triglycerides	FDFT1
Triglycerides	G0S2
Triglycerides	ME1
Triglycerides	ABCB4
Triglycerides	CTGF
Triglycerides	RGL1
Triglycerides	SREBF1
Triglycerides	NFYB
Triglycerides	NFYA
Triglycerides	SREBF2
Triglycerides	SP1
Triglycerides	NFYC
Triglycerides	FHL2
Triglycerides	RORA
Triglycerides	PPARGC1A
Triglycerides	EP300
Triglycerides	CPT2
Triglycerides	NR1D1
Triglycerides	HDAC3
Triglycerides	NCOR1
Triglycerides	TNFRSF21
Triglycerides	GLIPR1
Triglycerides	HMGCR
Triglycerides	NRF1
Triglycerides	PPARGC1B
Triglycerides	TRIB3
Triglycerides	TXNRD1
Triglycerides	TIAM2
Triglycerides	APOA2
Triglycerides	SIN3A
Triglycerides	NCOR2
Triglycerides	SIN3B
Triglycerides	ACADM
Triglycerides	APOA5
Triglycerides	HMGCS1
Triglycerides	FADS1
Triglycerides	SLC27A1
Triglycerides	SULT2A1
Triglycerides	CYP4A11
Triglycerides	NR1H4
Triglycerides	MED30
Triglycerides	MED11
Triglycerides	PPARG
Triglycerides	MED18
Triglycerides	MED7
Triglycerides	MED20
Triglycerides	MED31
Triglycerides	MED13L
Triglycerides	MED12
Triglycerides	MED15
Triglycerides	MED10
Triglycerides	CDK19
Triglycerides	MED29
Triglycerides	MED17
Triglycerides	MED27
Triglycerides	MED4
Triglycerides	MED13
Triglycerides	MED26
Triglycerides	MED8
Triglycerides	MED23
Triglycerides	MED9
Triglycerides	MED16
Triglycerides	MED6
Triglycerides	MED14
Triglycerides	CCNC
Triglycerides	NCOA3
Triglycerides	CDK8
Triglycerides	MED22
Triglycerides	MED21
Triglycerides	MED19
Triglycerides	MED25
Triglycerides	MED24
Triglycerides	CD36
Triglycerides	ARNTL
Triglycerides	CLOCK
Triglycerides	NPAS2
Triglycerides	AGT
Triglycerides	ACOX1
Triglycerides	ANKRD1
Triglycerides	APOA1
Triglycerides	TEAD4
Triglycerides	YAP1
Triglycerides	TEAD1
Triglycerides	TEAD3
Triglycerides	TEAD2
Triglycerides	WWTR1
Triglycerides	CYP7A1
Triglycerides	ALAS1
Triglycerides	ANGPTL4
Triglycerides	PEX11A
Triglycerides	ESRRA
Triglycerides	ABCA1
Triglycerides	CYP1A1
Triglycerides	UGT1A9
Triglycerides	CPT1A
Triglycerides	PLIN2
Triglycerides	AQP10
Triglycerides	AQP3
Triglycerides	AQP5
Triglycerides	AQP4
Triglycerides	AQP1
Triglycerides	AQP2
Triglycerides	AQP11
Triglycerides	MIP
Triglycerides	AQP8
Triglycerides	AQP6
Triglycerides	AVPR2
Triglycerides	PRKAR1A
Triglycerides	PRKAR2A
Triglycerides	PRKAR1B
Triglycerides	PRKAR2B
Triglycerides	ADCY1
Triglycerides	ADCY4
Triglycerides	ADCY8
Triglycerides	ADCY9
Triglycerides	ADCY2
Triglycerides	ADCY3
Triglycerides	ADCY7
Triglycerides	ADCY5
Triglycerides	ADCY6
Triglycerides	GNB1
Triglycerides	GNGT1
Triglycerides	GNG10
Triglycerides	GNB2
Triglycerides	GNG11
Triglycerides	GNG5
Triglycerides	GNB5
Triglycerides	AVP
Triglycerides	GNG2
Triglycerides	GNG13
Triglycerides	GNG4
Triglycerides	GNG3
Triglycerides	GNG7
Triglycerides	GNB4
Triglycerides	GNG8
Triglycerides	GNGT2
Triglycerides	GNB3
Triglycerides	GNG12
Triglycerides	GNAS
Triglycerides	RAB11A
Triglycerides	RAB11FIP2
Triglycerides	MYO5B
*LDL Total Cholesterol	APOB
*LDL Total Cholesterol	APOF
*LDL Total Cholesterol	LPA
*LDL Total Cholesterol	CETP
*LDL Total Cholesterol	LDLR
*LDL Total Cholesterol	LDLRAP1
*LDL Total Cholesterol	CYP51A1
*LDL Total Cholesterol	DHCR7
*LDL Total Cholesterol	DHCR24
*LDL Total Cholesterol	EBP
*LDL Total Cholesterol	MVD
*LDL Total Cholesterol	TM7SF2
*LDL Total Cholesterol	MSMO1
*LDL Total Cholesterol	SQLE
*LDL Total Cholesterol	LSS
*LDL Total Cholesterol	FDFT1
*LDL Total Cholesterol	FDPS
*LDL Total Cholesterol	GGPS1
*LDL Total Cholesterol	HMGCS1
*LDL Total Cholesterol	HMGCR
*LDL Total Cholesterol	IDI1
*LDL Total Cholesterol	IDI2
*LDL Total Cholesterol	MVK
*LDL Total Cholesterol	NSDHL
*LDL Total Cholesterol	PMVK
*LDL Total Cholesterol	SC5D
*LDL Total Cholesterol	LBR
*LDL Total Cholesterol	HSD17B7
*LDL Total Cholesterol	PPP2R5A
*LDL Total Cholesterol	PPP2R5E
*LDL Total Cholesterol	PPP2R1A
*LDL Total Cholesterol	PPP2R1B
*LDL Total Cholesterol	FGR
*LDL Total Cholesterol	PPP2CA
*LDL Total Cholesterol	PPP2CB
*LDL Total Cholesterol	PLA2G4A
*LDL Total Cholesterol	PECAM1
*LDL Total Cholesterol	PTPN6
*LDL Total Cholesterol	PTPN11
*LDL Total Cholesterol	LRP8
*LDL Total Cholesterol	PPP2R5C
*LDL Total Cholesterol	PPP2R5D
*LDL Total Cholesterol	PPP2R5B
*LDL Total Cholesterol	MAPK14
*LDL Total Cholesterol	NFYB
*LDL Total Cholesterol	CREBBP
*LDL Total Cholesterol	ACACB
*LDL Total Cholesterol	FASN
*LDL Total Cholesterol	KPNB1
*LDL Total Cholesterol	INSIG1
*LDL Total Cholesterol	MBTPS1
*LDL Total Cholesterol	MBTPS2
*LDL Total Cholesterol	NCOA2
*LDL Total Cholesterol	GPAM
*LDL Total Cholesterol	PPARA
*LDL Total Cholesterol	RXRA
*LDL Total Cholesterol	SEC23A
*LDL Total Cholesterol	SEC24A
*LDL Total Cholesterol	SEC24B
*LDL Total Cholesterol	SEC24C
*LDL Total Cholesterol	SEC24D
*LDL Total Cholesterol	SAR1B
*LDL Total Cholesterol	SCAP
*LDL Total Cholesterol	SP1
*LDL Total Cholesterol	SREBF2
*LDL Total Cholesterol	TBL1XR1
*LDL Total Cholesterol	TBL1X
*LDL Total Cholesterol	RAN
*LDL Total Cholesterol	SREBF1
*LDL Total Cholesterol	TGS1
*LDL Total Cholesterol	CARM1
*LDL Total Cholesterol	CHD9
*LDL Total Cholesterol	ELOVL6
*LDL Total Cholesterol	INSIG2
*LDL Total Cholesterol	SMARCD3
*LDL Total Cholesterol	NCOA6
*LDL Total Cholesterol	NFYA
*LDL Total Cholesterol	ACACA
*LDL Total Cholesterol	NFYC
*LDL Total Cholesterol	MED1
*LDL Total Cholesterol	NCOA1
*LDL Total Cholesterol	HELZ2
*LDL Total Cholesterol	ABCB11
*LDL Total Cholesterol	AKR1C1
*LDL Total Cholesterol	AKR1C2
*LDL Total Cholesterol	AKR1C3
*LDL Total Cholesterol	AKR1C4
*LDL Total Cholesterol	AKR1D1
*LDL Total Cholesterol	AMACR
*LDL Total Cholesterol	CYP39A1
*LDL Total Cholesterol	ACOX2
*LDL Total Cholesterol	CYP27A1
*LDL Total Cholesterol	CYP46A1
*LDL Total Cholesterol	CYP7A1
*LDL Total Cholesterol	CYP7B1
*LDL Total Cholesterol	CYP8B1
*LDL Total Cholesterol	HSD17B4
*LDL Total Cholesterol	SCP2
*LDL Total Cholesterol	ACOT8
*LDL Total Cholesterol	PTGIS
*LDL Total Cholesterol	SLC27A2
*LDL Total Cholesterol	HSD3B7
*LDL Total Cholesterol	BAAT
*LDL Total Cholesterol	CH25H
*LDL Total Cholesterol	SLC27A5
*LDL Total Cholesterol	NR1H4
*LDL Total Cholesterol	ABCA2
*LDL Total Cholesterol	ABCA3
*LDL Total Cholesterol	ABCD2
*LDL Total Cholesterol	ABCG4
*LDL Total Cholesterol	ABCG5
*LDL Total Cholesterol	ABCG8
*LDL Total Cholesterol	ABCD1
*LDL Total Cholesterol	APOA1
*LDL Total Cholesterol	PEX3
*LDL Total Cholesterol	ABCA12
*LDL Total Cholesterol	ABCA6
*LDL Total Cholesterol	ABCA7
*LDL Total Cholesterol	ABCA9
*LDL Total Cholesterol	ABCD3
*LDL Total Cholesterol	PEX19
*LDL Total Cholesterol	ABCG1
*LDL Total Cholesterol	ABCA10
*LDL Total Cholesterol	HSD3B1
*LDL Total Cholesterol	HSD3B2
*LDL Total Cholesterol	AKR1B1
*LDL Total Cholesterol	CYP11A1
*LDL Total Cholesterol	POMC
*LDL Total Cholesterol	CYP24A1
*LDL Total Cholesterol	CYP27B1
*LDL Total Cholesterol	CYP11B1
*LDL Total Cholesterol	CYP11B2
*LDL Total Cholesterol	CYP21A2
*LDL Total Cholesterol	CYP17A1
*LDL Total Cholesterol	CYP19A1
*LDL Total Cholesterol	HSD17B1
*LDL Total Cholesterol	HSD17B3
*LDL Total Cholesterol	HSD11B1
*LDL Total Cholesterol	CGA
*LDL Total Cholesterol	LGMN
*LDL Total Cholesterol	LRP2
*LDL Total Cholesterol	LHB
*LDL Total Cholesterol	SRD5A1
*LDL Total Cholesterol	SRD5A2
*LDL Total Cholesterol	STAR
*LDL Total Cholesterol	STARD4
*LDL Total Cholesterol	STARD5
*LDL Total Cholesterol	STARD6
*LDL Total Cholesterol	GC
*LDL Total Cholesterol	CYP2R1
*LDL Total Cholesterol	CUBN
*LDL Total Cholesterol	HSD17B12
*LDL Total Cholesterol	SRD5A3
*LDL Total Cholesterol	NPC1L1
*LDL Total Cholesterol	CYP1B1
*LDL Total Cholesterol	ACHE
*LDL Total Cholesterol	CDS1
*LDL Total Cholesterol	CDS2
*LDL Total Cholesterol	BCHE
*LDL Total Cholesterol	PCYT1A
*LDL Total Cholesterol	PCYT1B
*LDL Total Cholesterol	GNPAT
*LDL Total Cholesterol	DGAT1
*LDL Total Cholesterol	HADHA
*LDL Total Cholesterol	HADHB
*LDL Total Cholesterol	ETNK1
*LDL Total Cholesterol	ETNK2
*LDL Total Cholesterol	GPD1
*LDL Total Cholesterol	PLA2G16
*LDL Total Cholesterol	GPCPD1
*LDL Total Cholesterol	CHKB
*LDL Total Cholesterol	CHKA
*LDL Total Cholesterol	LPIN1
*LDL Total Cholesterol	LPIN2
*LDL Total Cholesterol	LPIN3
*LDL Total Cholesterol	PLA2G1B
*LDL Total Cholesterol	PLA2G3
*LDL Total Cholesterol	PLA2G5
*LDL Total Cholesterol	PLA2G6
*LDL Total Cholesterol	PLA2G2A
*LDL Total Cholesterol	PLA2G2D
*LDL Total Cholesterol	PLA2G2E
*LDL Total Cholesterol	PLA2G2F
*LDL Total Cholesterol	PLA2G10
*LDL Total Cholesterol	PLA2G12A
*LDL Total Cholesterol	PCYT2
*LDL Total Cholesterol	PEMT
*LDL Total Cholesterol	CDIPT
*LDL Total Cholesterol	AGPAT1
*LDL Total Cholesterol	AGPAT2
*LDL Total Cholesterol	AGPAFree T3
*LDL Total Cholesterol	AGPAFree T4
*LDL Total Cholesterol	AGPAT5
*LDL Total Cholesterol	PLD2
*LDL Total Cholesterol	PITPNB
*LDL Total Cholesterol	PTDSS1
*LDL Total Cholesterol	TAZ
*LDL Total Cholesterol	LPGAT1
*LDL Total Cholesterol	PLD1
*LDL Total Cholesterol	PNPLA3
*LDL Total Cholesterol	CRLS1
*LDL Total Cholesterol	EPT1
*LDL Total Cholesterol	MGLL
*LDL Total Cholesterol	PLA2G4C
*LDL Total Cholesterol	PTDSS2
*LDL Total Cholesterol	CEPT1
*LDL Total Cholesterol	CHPT1
*LDL Total Cholesterol	SLC44A1
*LDL Total Cholesterol	SLC44A2
*LDL Total Cholesterol	SLC44A3
*LDL Total Cholesterol	SLC44A4
*LDL Total Cholesterol	SLC44A5
*LDL Total Cholesterol	DGAT2
*LDL Total Cholesterol	GPD1L
*LDL Total Cholesterol	LCLAT1
*LDL Total Cholesterol	MBOAT1
*LDL Total Cholesterol	MBOAT2
*LDL Total Cholesterol	LPCAFree T3
*LDL Total Cholesterol	MBOAT7
*LDL Total Cholesterol	PLA2G4D
*LDL Total Cholesterol	PLA2G4E
*LDL Total Cholesterol	PLA2G4F
*LDL Total Cholesterol	LPCAT1
*LDL Total Cholesterol	LPCAT2
*LDL Total Cholesterol	PHOSPHO1
*LDL Total Cholesterol	PLB1
*LDL Total Cholesterol	PLBD1
*LDL Total Cholesterol	AGPAT6
*LDL Total Cholesterol	LPCAFree T4
*LDL Total Cholesterol	AGPAT9
*LDL Total Cholesterol	PLD3
*LDL Total Cholesterol	PLD4
*LDL Total Cholesterol	PNPLA2
*LDL Total Cholesterol	PNPLA8
*LDL Total Cholesterol	GPAT2
*LDL Total Cholesterol	PTPMT1
*LDL Total Cholesterol	PLD6
*LDL Total Cholesterol	CHAT
*LDL Total Cholesterol	PGS1
*LDL Total Cholesterol	PLA2G4B
*LDL Total Cholesterol	PISD
*LDL Total Cholesterol	ALB
*LDL Total Cholesterol	FABP6
*LDL Total Cholesterol	ABCC3
*LDL Total Cholesterol	SLC10A2
*LDL Total Cholesterol	SLC10A1
*LDL Total Cholesterol	SLCO1A2
*LDL Total Cholesterol	SLCO1B1
*LDL Total Cholesterol	SLCO1B3
*LDL Total Cholesterol	SLC10A6
*LDL Total Cholesterol	ADAM17
*LDL Total Cholesterol	DHH
*LDL Total Cholesterol	GPC5
*LDL Total Cholesterol	IHH
*LDL Total Cholesterol	OS9
*LDL Total Cholesterol	P4HB
*LDL Total Cholesterol	PSMC5
*LDL Total Cholesterol	PSMA8
*LDL Total Cholesterol	SEL1L
*LDL Total Cholesterol	SHH
*LDL Total Cholesterol	VCP
*LDL Total Cholesterol	PSMD14
*LDL Total Cholesterol	RPS27A
*LDL Total Cholesterol	UBA52
*LDL Total Cholesterol	PSMC1
*LDL Total Cholesterol	PSMC4
*LDL Total Cholesterol	PSMC2
*LDL Total Cholesterol	PSMC3
*LDL Total Cholesterol	PSMC6
*LDL Total Cholesterol	PSMA1
*LDL Total Cholesterol	PSMA2
*LDL Total Cholesterol	PSMA3
*LDL Total Cholesterol	PSMA4
*LDL Total Cholesterol	PSMA5
*LDL Total Cholesterol	PSMA6
*LDL Total Cholesterol	PSMA7
*LDL Total Cholesterol	PSMB1
*LDL Total Cholesterol	PSMB2
*LDL Total Cholesterol	PSMB3
*LDL Total Cholesterol	PSMB4
*LDL Total Cholesterol	PSMB5
*LDL Total Cholesterol	PSMB6
*LDL Total Cholesterol	PSMB7
*LDL Total Cholesterol	PSMB8
*LDL Total Cholesterol	PSMB9
*LDL Total Cholesterol	PSMB10
*LDL Total Cholesterol	PSMD1
*LDL Total Cholesterol	PSMD2
*LDL Total Cholesterol	PSMD3
*LDL Total Cholesterol	PSMD4
*LDL Total Cholesterol	PSMD5
*LDL Total Cholesterol	PSMD6
*LDL Total Cholesterol	PSMD7
*LDL Total Cholesterol	PSMD8
*LDL Total Cholesterol	PSMD9
*LDL Total Cholesterol	PSMD10
*LDL Total Cholesterol	PSMD11
*LDL Total Cholesterol	PSMD12
*LDL Total Cholesterol	PSMD13
*LDL Total Cholesterol	PSME1
*LDL Total Cholesterol	PSME2
*LDL Total Cholesterol	PSME3
*LDL Total Cholesterol	PSMF1
*LDL Total Cholesterol	DERL2
*LDL Total Cholesterol	DISP2
*LDL Total Cholesterol	HHAT
*LDL Total Cholesterol	NOTUM
*LDL Total Cholesterol	PSMB11
*LDL Total Cholesterol	PSME4
*LDL Total Cholesterol	SCUBE2
*LDL Total Cholesterol	SYVN1
*LDL Total Cholesterol	ERLEC1
*LDL Total Cholesterol	UBC
*LDL Total Cholesterol	UBB
*LDL Total Cholesterol	A2M
*LDL Total Cholesterol	ABCA1
*LDL Total Cholesterol	APOC2
*LDL Total Cholesterol	APOC3
*LDL Total Cholesterol	APOE
*LDL Total Cholesterol	LCAT
*LDL Total Cholesterol	PLTP
*LDL Total Cholesterol	AMN
*LDL Total Cholesterol	SCARB1
*LDL Total Cholesterol	BMP1
*LDL Total Cholesterol	ABCG2
*LDL Total Cholesterol	ABCB1
*LDL Total Cholesterol	SLC22A3
*LDL Total Cholesterol	SLC22A2
*LDL Total Cholesterol	SLC22A1
*LDL Total Cholesterol	DKK1
*LDL Total Cholesterol	DKK2
*LDL Total Cholesterol	DKK4
*LDL Total Cholesterol	KREMEN1
*LDL Total Cholesterol	SOST
*LDL Total Cholesterol	WIF1
*LDL Total Cholesterol	WNT9A
*LDL Total Cholesterol	WNFree T3A
*LDL Total Cholesterol	WNT5A
*LDL Total Cholesterol	WNFree T4
*LDL Total Cholesterol	KREMEN2
*LDL Total Cholesterol	LRP5
*LDL Total Cholesterol	LRP6
*LDL Total Cholesterol	SFRP1
*LDL Total Cholesterol	SFRP2
*LDL Total Cholesterol	AXIN1
*LDL Total Cholesterol	CAV1
*LDL Total Cholesterol	DVL1
*LDL Total Cholesterol	DVL2
*LDL Total Cholesterol	DVL3
*LDL Total Cholesterol	FRAT1
*LDL Total Cholesterol	FRAT2
*LDL Total Cholesterol	FZD1
*LDL Total Cholesterol	FZD2
*LDL Total Cholesterol	FZD5
*LDL Total Cholesterol	CSNK1G2
*LDL Total Cholesterol	CSNK1A1
*LDL Total Cholesterol	WNT8A
*LDL Total Cholesterol	WNT8B
*LDL Total Cholesterol	WNT1
*LDL Total Cholesterol	AMER1
*LDL Total Cholesterol	APC
*LDL Total Cholesterol	CTNNB1
*LDL Total Cholesterol	GSK3B
*LDL Total Cholesterol	APOA2
*LDL Total Cholesterol	APOA4
*LDL Total Cholesterol	LIPC
*LDL Total Cholesterol	LPL
*LDL Total Cholesterol	MTTP
*LDL Total Cholesterol	HSPG2
*LDL Total Cholesterol	SDC1
*LDL Total Cholesterol	APOA5
*LDL Total Cholesterol	CEL
*LDL Total Cholesterol	CLPS
*LDL Total Cholesterol	PNLIPRP1
*LDL Total Cholesterol	PNLIPRP2
*LDL Total Cholesterol	PNLIP
*LDL Total Cholesterol	FABP4
*LDL Total Cholesterol	PRKACA
*LDL Total Cholesterol	PRKACB
*LDL Total Cholesterol	PRKACG
*LDL Total Cholesterol	LIPE
*LDL Total Cholesterol	PLIN1
*LDL Total Cholesterol	PPP1CA
*LDL Total Cholesterol	PPP1CB
*LDL Total Cholesterol	PPP1CC
*LDL Total Cholesterol	ABHD5
Alanine Amino Transferase	DHX9
Alanine Amino Transferase	HMGB1
Alanine Amino Transferase	IRF7
Alanine Amino Transferase	NFKB1
Alanine Amino Transferase	NFKB2
Alanine Amino Transferase	MYD88
Alanine Amino Transferase	AGER
Alanine Amino Transferase	S100B
Alanine Amino Transferase	S100A12
Alanine Amino Transferase	RELA
Alanine Amino Transferase	APP
Alanine Amino Transferase	DHX36
Alanine Amino Transferase	SAA1
Alanine Amino Transferase	NT5E
Alanine Amino Transferase	AGXT2
Alanine Amino Transferase	UPB1
Alanine Amino Transferase	DPYD
Alanine Amino Transferase	DPYS
Alanine Amino Transferase	TYMP
Alanine Amino Transferase	UPP1
Alanine Amino Transferase	NT5C
Alanine Amino Transferase	NT5M
Alanine Amino Transferase	UPP2
Alanine Amino Transferase	NT5C1A
Alanine Amino Transferase	NT5C3A
Alanine Amino Transferase	MPC1
Alanine Amino Transferase	BSG
Alanine Amino Transferase	MPC2
Alanine Amino Transferase	DLD
Alanine Amino Transferase	LDHA
Alanine Amino Transferase	LDHB
Alanine Amino Transferase	SLC16A1
Alanine Amino Transferase	SLC16A8
Alanine Amino Transferase	SLC16A3
Alanine Amino Transferase	DLAT
Alanine Amino Transferase	PDHA1
Alanine Amino Transferase	PDHB
Alanine Amino Transferase	PDHX
Alanine Amino Transferase	PDK1
Alanine Amino Transferase	PDK2
Alanine Amino Transferase	PDK3
Alanine Amino Transferase	PDK4
Alanine Amino Transferase	PDP1
Alanine Amino Transferase	PDP2
Alanine Amino Transferase	PPARD
Alanine Amino Transferase	CRABP1
Alanine Amino Transferase	CRABP2
Alanine Amino Transferase	RXRA
Alanine Amino Transferase	PDPR
Alanine Amino Transferase	ACO2
Alanine Amino Transferase	SDHC
Alanine Amino Transferase	CS
Alanine Amino Transferase	SDHA
Alanine Amino Transferase	SDHB
Alanine Amino Transferase	SDHD
Alanine Amino Transferase	FH
Alanine Amino Transferase	IDH3A
Alanine Amino Transferase	IDH3B
Alanine Amino Transferase	IDH3G
Alanine Amino Transferase	IDH2
Alanine Amino Transferase	MDH2
Alanine Amino Transferase	NNT
Alanine Amino Transferase	OGDH
Alanine Amino Transferase	DLST
Alanine Amino Transferase	SUCLA2
Alanine Amino Transferase	SUCLG2
Alanine Amino Transferase	SUCLG1
Alanine Amino Transferase	D2HGDH
Alanine Amino Transferase	ADHFE1
Alanine Amino Transferase	L2HGDH
Alanine Amino Transferase	CDA
Alanine Amino Transferase	DCK
Alanine Amino Transferase	DCTD
Alanine Amino Transferase	TK2
Alanine Amino Transferase	CAD
Alanine Amino Transferase	UMPS
Alanine Amino Transferase	DHODH
Alanine Amino Transferase	TYMS
Alanine Amino Transferase	UCK1
Alanine Amino Transferase	UCK2
Alanine Amino Transferase	TK1
Alanine Amino Transferase	DUT
Alanine Amino Transferase	GOT1
Alanine Amino Transferase	GOT2
Alanine Amino Transferase	ALDOA
Alanine Amino Transferase	ALDOB
Alanine Amino Transferase	ALDOC
Alanine Amino Transferase	SLC25A12
Alanine Amino Transferase	SLC25A13
Alanine Amino Transferase	SLC25A10
Alanine Amino Transferase	ENO1
Alanine Amino Transferase	ENO3
Alanine Amino Transferase	ENO2
Alanine Amino Transferase	FBP1
Alanine Amino Transferase	FBP2
Alanine Amino Transferase	PFKFB1
Alanine Amino Transferase	GAPDH
Alanine Amino Transferase	GAPDHS
Alanine Amino Transferase	GPI
Alanine Amino Transferase	PRKACA
Alanine Amino Transferase	PRKACB
Alanine Amino Transferase	PRKACG
Alanine Amino Transferase	SLC25A11
Alanine Amino Transferase	MDH1
Alanine Amino Transferase	PGK1
Alanine Amino Transferase	PGAM1
Alanine Amino Transferase	PGAM2
Alanine Amino Transferase	PCK1
Alanine Amino Transferase	PCK2
Alanine Amino Transferase	PC
Alanine Amino Transferase	SLC25A1
Alanine Amino Transferase	TPI1
Alanine Amino Transferase	CHRM3
Alanine Amino Transferase	GNA11
Alanine Amino Transferase	GNA14
Alanine Amino Transferase	GNA15
Alanine Amino Transferase	GNAQ
Alanine Amino Transferase	PRKCA
Alanine Amino Transferase	MARCKS
Alanine Amino Transferase	PLCB1
Alanine Amino Transferase	PLCB2
Alanine Amino Transferase	PLCB3
Alanine Amino Transferase	FDXR
Alanine Amino Transferase	FDX1
Alanine Amino Transferase	FXN
Alanine Amino Transferase	LYRM4
Alanine Amino Transferase	FDX1L
Alanine Amino Transferase	SLC25A37
Alanine Amino Transferase	SLC25A28
Alanine Amino Transferase	ISCU
Alanine Amino Transferase	NFS1
Alanine Amino Transferase	AQP1
Alanine Amino Transferase	AQP2
Alanine Amino Transferase	AQP3
Alanine Amino Transferase	AQP4
Alanine Amino Transferase	AQP5
Alanine Amino Transferase	AQP6
Alanine Amino Transferase	AQP7
Alanine Amino Transferase	AQP8
Alanine Amino Transferase	AQP9
Alanine Amino Transferase	AQP10
Alanine Amino Transferase	MIP
Alanine Amino Transferase	AQP11
Alanine Amino Transferase	ADCY1
Alanine Amino Transferase	ADCY2
Alanine Amino Transferase	ADCY3
Alanine Amino Transferase	ADCY4
Alanine Amino Transferase	ADCY5
Alanine Amino Transferase	ADCY6
Alanine Amino Transferase	ADCY7
Alanine Amino Transferase	ADCY8
Alanine Amino Transferase	ADCY9
Alanine Amino Transferase	GNAS
Alanine Amino Transferase	GNB1
Alanine Amino Transferase	GNB2
Alanine Amino Transferase	GNB3
Alanine Amino Transferase	GNB4
Alanine Amino Transferase	GNGT1
Alanine Amino Transferase	GNG3
Alanine Amino Transferase	GNG4
Alanine Amino Transferase	GNG5
Alanine Amino Transferase	GNG7
Alanine Amino Transferase	GNG8
Alanine Amino Transferase	GNG10
Alanine Amino Transferase	GNG11
Alanine Amino Transferase	GNG12
Alanine Amino Transferase	GNG13
Alanine Amino Transferase	GNGT2
Alanine Amino Transferase	PRKAR1A
Alanine Amino Transferase	PRKAR1B
Alanine Amino Transferase	PRKAR2A
Alanine Amino Transferase	PRKAR2B
Alanine Amino Transferase	MYO5B
Alanine Amino Transferase	AVP
Alanine Amino Transferase	RAB11A
Alanine Amino Transferase	AVPR2
Alanine Amino Transferase	GNG2
Alanine Amino Transferase	RAB11FIP2
Alanine Amino Transferase	GNB5
Alanine Amino Transferase	BMP10
Alanine Amino Transferase	BMP2
Alanine Amino Transferase	BMP4
Alanine Amino Transferase	BMP7
Alanine Amino Transferase	ELN
Alanine Amino Transferase	FBLN1
Alanine Amino Transferase	FBLN2
Alanine Amino Transferase	EFEMP1
Alanine Amino Transferase	EFEMP2
Alanine Amino Transferase	FBLN5
Alanine Amino Transferase	FBN1
Alanine Amino Transferase	FBN2
Alanine Amino Transferase	FN1
Alanine Amino Transferase	FURIN
Alanine Amino Transferase	GDF5
Alanine Amino Transferase	ITGA5
Alanine Amino Transferase	ITGA8
Alanine Amino Transferase	ITGAV
Alanine Amino Transferase	ITGB1
Alanine Amino Transferase	ITGB3
Alanine Amino Transferase	ITGB5
Alanine Amino Transferase	ITGB6
Alanine Amino Transferase	ITGB8
Alanine Amino Transferase	LOXL1
Alanine Amino Transferase	LOXL2
Alanine Amino Transferase	LOXL3
Alanine Amino Transferase	LOXL4
Alanine Amino Transferase	LTBP1
Alanine Amino Transferase	LOX
Alanine Amino Transferase	MFAP1
Alanine Amino Transferase	MFAP2
Alanine Amino Transferase	MFAP3
Alanine Amino Transferase	MFAP4
Alanine Amino Transferase	MFAP5
Alanine Amino Transferase	TGFB1
Alanine Amino Transferase	TGFB2
Alanine Amino Transferase	TGFB3
Alanine Amino Transferase	VTN
Alanine Amino Transferase	EMILIN1
Alanine Amino Transferase	EMILIN2
Alanine Amino Transferase	EMILIN3
Alanine Amino Transferase	FBN3
Alanine Amino Transferase	LTBP2
Alanine Amino Transferase	LTBP3
Alanine Amino Transferase	LTBP4
Albumin	ABCB11
Albumin	ALB
Albumin	FABP6
Albumin	ABCC3
Albumin	NCOA2
Albumin	SLC10A2
Albumin	SLC10A1
Albumin	RXRA
Albumin	SLCO1A2
Albumin	SLCO1B1
Albumin	SLCO1B3
Albumin	BAAT
Albumin	SLC27A5
Albumin	SLC10A6
Albumin	NCOA1
Albumin	NR1H4
Alkaline	KCNK17
Alkaline	KCNK16
Alkaline	KCNK1
Alkaline	KCNK2
Alkaline	KCNK3
Alkaline	KCNK4
Alkaline	KCNK6
Alkaline	KCNK7
Alkaline	KCNK9
Alkaline	KCNK10
Alkaline	KCNK13
Alkaline	KCNK18
Apolipoprotein A-I	A2M
Apolipoprotein A-I	ABCA1
Apolipoprotein A-I	ALB
Apolipoprotein A-I	APOA1
Apolipoprotein A-I	APOC2
Apolipoprotein A-I	APOC3
Apolipoprotein A-I	APOE
Apolipoprotein A-I	CETP
Apolipoprotein A-I	LCAT
Apolipoprotein A-I	PLTP
Apolipoprotein A-I	AMN
Apolipoprotein A-I	SCARB1
Apolipoprotein A-I	BMP1
Apolipoprotein A-I	CUBN
Apolipoprotein A-I	ABCG1
Apolipoprotein A-I	APOBEC1
Apolipoprotein A-I	A1CF
Apolipoprotein A-I	APOA2
Apolipoprotein A-I	APOA4
Apolipoprotein A-I	APOB
Apolipoprotein A-I	LDLR
Apolipoprotein A-I	LIPC
Apolipoprotein A-I	LPL
Apolipoprotein A-I	MTTP
Apolipoprotein A-I	P4HB
Apolipoprotein A-I	HSPG2
Apolipoprotein A-I	SAR1B
Apolipoprotein A-I	SDC1
Apolipoprotein A-I	LDLRAP1
Apolipoprotein A-I	APOA5
Apolipoprotein A-I	BANF1
Apolipoprotein A-I	PPIA
Apolipoprotein A-I	APOBEC3G
Apolipoprotein A-I	gag
Apolipoprotein A-I	gag-pol
Apolipoprotein A-I	rev
Apolipoprotein A-I	vif
Apolipoprotein A-I	vpr
Apolipoprotein A-I	vpu
Apolipoprotein A-I	PSIP1
Apolipoprotein A-I	HMGA1
Apolipoprotein A-I	APOF
Apolipoprotein A-I	LPA
Aspartate Amino Transferase	DHX9
Aspartate Amino Transferase	HMGB1
Aspartate Amino Transferase	IRF7
Aspartate Amino Transferase	NFKB1
Aspartate Amino Transferase	NFKB2
Aspartate Amino Transferase	MYD88
Aspartate Amino Transferase	AGER
Aspartate Amino Transferase	S100B
Aspartate Amino Transferase	S100A12
Aspartate Amino Transferase	RELA
Aspartate Amino Transferase	APP
Aspartate Amino Transferase	DHX36
Aspartate Amino Transferase	SAA1
Aspartate Amino Transferase	ATP10B
Aspartate Amino Transferase	ATP10A
Aspartate Amino Transferase	ATP10D
Aspartate Amino Transferase	ATP11A
Aspartate Amino Transferase	ATP11B
Aspartate Amino Transferase	ATP1A1
Aspartate Amino Transferase	ATP1A2
Aspartate Amino Transferase	ATP1A3
Aspartate Amino Transferase	ATP1A4
Aspartate Amino Transferase	ATP8A1
Aspartate Amino Transferase	ATP8A2
Aspartate Amino Transferase	ATP8B1
Aspartate Amino Transferase	ATP8B2
Aspartate Amino Transferase	ATP8B3
Aspartate Amino Transferase	ATP7A
Aspartate Amino Transferase	ATP7B
Aspartate Amino Transferase	ATP9A
Aspartate Amino Transferase	ATP9B
Aspartate Amino Transferase	ATP2A1
Aspartate Amino Transferase	ATP2A2
Aspartate Amino Transferase	ATP2A3
Aspartate Amino Transferase	ATP2B1
Aspartate Amino Transferase	ATP2B2
Aspartate Amino Transferase	ATP2B3
Aspartate Amino Transferase	ATP2C1
Aspartate Amino Transferase	ATP2C2
Aspartate Amino Transferase	ATP4A
Aspartate Amino Transferase	ATP4B
Aspartate Amino Transferase	ATP12A
Aspartate Amino Transferase	ATP1B1
Aspartate Amino Transferase	ATP1B2
Aspartate Amino Transferase	ATP1B3
Aspartate Amino Transferase	FXYD2
Aspartate Amino Transferase	FXYD3
Aspartate Amino Transferase	FXYD6
Aspartate Amino Transferase	FXYD7
Aspartate Amino Transferase	FXYD1
Aspartate Amino Transferase	ATP11C
Aspartate Amino Transferase	ATP8B4
Aspartate Amino Transferase	FXYD4
Aspartate Amino Transferase	PDZD11
Aspartate Amino Transferase	ATP2B4
Aspartate Amino Transferase	GMPS
Aspartate Amino Transferase	IMPDH1
Aspartate Amino Transferase	IMPDH2
Aspartate Amino Transferase	PPAT
Aspartate Amino Transferase	GART
Aspartate Amino Transferase	PFAS
Aspartate Amino Transferase	PAICS
Aspartate Amino Transferase	ADSL
Aspartate Amino Transferase	ATIC
Aspartate Amino Transferase	ADSS
Aspartate Amino Transferase	ADSSL1
Aspartate Amino Transferase	GOT1
Aspartate Amino Transferase	GOT2
Aspartate Amino Transferase	GPT
Aspartate Amino Transferase	ASNS
Aspartate Amino Transferase	GLUD1
Aspartate Amino Transferase	GLUL
Aspartate Amino Transferase	GLS
Aspartate Amino Transferase	GLS2
Aspartate Amino Transferase	OAT
Aspartate Amino Transferase	PYCR1
Aspartate Amino Transferase	PHGDH
Aspartate Amino Transferase	PSPH
Aspartate Amino Transferase	Prostate Specific Antigen ( Chemistry Light Law )T1
Aspartate Amino Transferase	CCBL1
Aspartate Amino Transferase	ALDH18A1
Aspartate Amino Transferase	GPT2
Aspartate Amino Transferase	PPA1
Aspartate Amino Transferase	AIMP1
Aspartate Amino Transferase	AIMP2
Aspartate Amino Transferase	EEF1E1
Aspartate Amino Transferase	AARS
Aspartate Amino Transferase	CARS
Aspartate Amino Transferase	DARS
Aspartate Amino Transferase	EPRS
Aspartate Amino Transferase	FARSA
Aspartate Amino Transferase	FARSB
Aspartate Amino Transferase	GARS
Aspartate Amino Transferase	HARS
Aspartate Amino Transferase	IARS
Aspartate Amino Transferase	KARS
Aspartate Amino Transferase	MARS
Aspartate Amino Transferase	NARS
Aspartate Amino Transferase	QARS
Aspartate Amino Transferase	RARS
Aspartate Amino Transferase	SARS
Aspartate Amino Transferase	TARS
Aspartate Amino Transferase	VARS
Aspartate Amino Transferase	WARS
Aspartate Amino Transferase	YARS
Aspartate Amino Transferase	LARS
Aspartate Amino Transferase	NT5E
Aspartate Amino Transferase	AGXT2
Aspartate Amino Transferase	UPB1
Aspartate Amino Transferase	CDA
Aspartate Amino Transferase	DCK
Aspartate Amino Transferase	DCTD
Aspartate Amino Transferase	DPYD
Aspartate Amino Transferase	DPYS
Aspartate Amino Transferase	TK2
Aspartate Amino Transferase	CAD
Aspartate Amino Transferase	UMPS
Aspartate Amino Transferase	DHODH
Aspartate Amino Transferase	TYMP
Aspartate Amino Transferase	TYMS
Aspartate Amino Transferase	UCK1
Aspartate Amino Transferase	UCK2
Aspartate Amino Transferase	UPP1
Aspartate Amino Transferase	TK1
Aspartate Amino Transferase	NT5C
Aspartate Amino Transferase	NT5M
Aspartate Amino Transferase	UPP2
Aspartate Amino Transferase	NT5C1A
Aspartate Amino Transferase	DUT
Aspartate Amino Transferase	NT5C3A
Aspartate Amino Transferase	ARG2
Aspartate Amino Transferase	ARG1
Aspartate Amino Transferase	ASL
Aspartate Amino Transferase	ASS1
Aspartate Amino Transferase	CPS1
Aspartate Amino Transferase	SLC25A15
Aspartate Amino Transferase	SLC25A2
Aspartate Amino Transferase	OTC
Aspartate Amino Transferase	NAGS
Aspartate Amino Transferase	ACTN2
Aspartate Amino Transferase	AKAP9
Aspartate Amino Transferase	CALM1
Aspartate Amino Transferase	CREB1
Aspartate Amino Transferase	ADCY1
Aspartate Amino Transferase	ADCY3
Aspartate Amino Transferase	ADCY8
Aspartate Amino Transferase	DLG4
Aspartate Amino Transferase	GRIA4
Aspartate Amino Transferase	RPS6KA1
Aspartate Amino Transferase	RPS6KA2
Aspartate Amino Transferase	RPS6KA3
Aspartate Amino Transferase	RPS6KA6
Aspartate Amino Transferase	PRKACA
Aspartate Amino Transferase	PRKACB
Aspartate Amino Transferase	PRKACG
Aspartate Amino Transferase	CAMK4
Aspartate Amino Transferase	CAMK2A
Aspartate Amino Transferase	CAMK2B
Aspartate Amino Transferase	CAMK2D
Aspartate Amino Transferase	CAMK2G
Aspartate Amino Transferase	BRAF
Aspartate Amino Transferase	RAF1
Aspartate Amino Transferase	MAPK1
Aspartate Amino Transferase	NEFL
Aspartate Amino Transferase	GRIN2A
Aspartate Amino Transferase	GRIN2B
Aspartate Amino Transferase	GRIN2C
Aspartate Amino Transferase	GRIN2D
Aspartate Amino Transferase	GRIN1
Aspartate Amino Transferase	PDPK1
Aspartate Amino Transferase	HRAS
Aspartate Amino Transferase	RRAS
Aspartate Amino Transferase	RASGRF2
Aspartate Amino Transferase	CAMKK1
Aspartate Amino Transferase	GRIA1
Aspartate Amino Transferase	GRIA2
Aspartate Amino Transferase	GRIA3
Aspartate Amino Transferase	RASGRF1
Aspartate Amino Transferase	AIM2
Aspartate Amino Transferase	PYCARD
Aspartate Amino Transferase	BCL2
Aspartate Amino Transferase	BCL2L1
Aspartate Amino Transferase	NLRC4
Aspartate Amino Transferase	NLRP3
Aspartate Amino Transferase	HSP90AB1
Aspartate Amino Transferase	CASP1
Aspartate Amino Transferase	NLRP1
Aspartate Amino Transferase	P2RX7
Aspartate Amino Transferase	PANX1
Aspartate Amino Transferase	TXN
Aspartate Amino Transferase	SUGT1
Aspartate Amino Transferase	MEFV
Aspartate Amino Transferase	PSTPIP1
Aspartate Amino Transferase	TXNIP
Aspartate Amino Transferase	fliC
Aspartate Amino Transferase	fljB
Aspartate Amino Transferase	hly
Aspartate Amino Transferase	prgJ
Aspartate Amino Transferase	AP2A1
Aspartate Amino Transferase	DLG1
Aspartate Amino Transferase	EPB41L1
Aspartate Amino Transferase	PRKCA
Aspartate Amino Transferase	PRKCB
Aspartate Amino Transferase	PRKCG
Aspartate Amino Transferase	NSF
Aspartate Amino Transferase	PICK1
Aspartate Amino Transferase	MDM2
Aspartate Amino Transferase	GRIP1
Aspartate Amino Transferase	GRIP2
Aspartate Amino Transferase	CACNG2
Aspartate Amino Transferase	CACNG3
Aspartate Amino Transferase	CACNG4
Aspartate Amino Transferase	CACNG8
Aspartate Amino Transferase	AKAP5
Aspartate Amino Transferase	AP2A2
Aspartate Amino Transferase	AP2M1
Aspartate Amino Transferase	AP2S1
Aspartate Amino Transferase	AP2B1
Aspartate Amino Transferase	MYO6
Aspartate Amino Transferase	NDUFAB1
Aspartate Amino Transferase	SDHC
Aspartate Amino Transferase	COX7A2L
Aspartate Amino Transferase	MT-CO1
Aspartate Amino Transferase	MT-CO2
Aspartate Amino Transferase	MT-CO3
Aspartate Amino Transferase	COX5A
Aspartate Amino Transferase	COX5B
Aspartate Amino Transferase	COX6A1
Aspartate Amino Transferase	COX6B1
Aspartate Amino Transferase	COX6C
Aspartate Amino Transferase	COX7B
Aspartate Amino Transferase	COX7C
Aspartate Amino Transferase	COX8A
Aspartate Amino Transferase	COX11
Aspartate Amino Transferase	COX4I1
Aspartate Amino Transferase	CYC1
Aspartate Amino Transferase	MT-CYB
Aspartate Amino Transferase	CYCS
Aspartate Amino Transferase	SDHA
Aspartate Amino Transferase	SDHB
Aspartate Amino Transferase	SDHD
Aspartate Amino Transferase	ETFA
Aspartate Amino Transferase	ETFB
Aspartate Amino Transferase	LRPPRC
Aspartate Amino Transferase	NDUFA7
Aspartate Amino Transferase	NDUFC2
Aspartate Amino Transferase	NDUFA12
Aspartate Amino Transferase	NDUFB3
Aspartate Amino Transferase	NDUFA6
Aspartate Amino Transferase	NDUFB4
Aspartate Amino Transferase	NDUFA13
Aspartate Amino Transferase	NDUFB6
Aspartate Amino Transferase	NDUFB7
Aspartate Amino Transferase	NDUFB9
Aspartate Amino Transferase	NDUFA2
Aspartate Amino Transferase	NDUFA3
Aspartate Amino Transferase	NDUFB8
Aspartate Amino Transferase	NDUFB10
Aspartate Amino Transferase	NDUFB2
Aspartate Amino Transferase	NDUFC1
Aspartate Amino Transferase	NDUFA1
Aspartate Amino Transferase	NDUFB1
Aspartate Amino Transferase	NDUFS5
Aspartate Amino Transferase	NDUFB5
Aspartate Amino Transferase	MT-ND1
Aspartate Amino Transferase	MT-ND2
Aspartate Amino Transferase	MT-ND3
Aspartate Amino Transferase	MT-ND4
Aspartate Amino Transferase	MT-ND5
Aspartate Amino Transferase	MT-ND6
Aspartate Amino Transferase	NDUFS1
Aspartate Amino Transferase	NDUFV1
Aspartate Amino Transferase	NDUFS2
Aspartate Amino Transferase	NDUFA10
Aspartate Amino Transferase	NDUFA9
Aspartate Amino Transferase	NDUFA5
Aspartate Amino Transferase	NDUFS3
Aspartate Amino Transferase	NDUFV2
Aspartate Amino Transferase	NDUFS8
Aspartate Amino Transferase	NDUFS7
Aspartate Amino Transferase	MT-ND4L
Aspartate Amino Transferase	NDUFA4
Aspartate Amino Transferase	NDUFS6
Aspartate Amino Transferase	NDUFV3
Aspartate Amino Transferase	NDUFA8
Aspartate Amino Transferase	NDUFS4
Aspartate Amino Transferase	SCO1
Aspartate Amino Transferase	SCO2
Aspartate Amino Transferase	SURF1
Aspartate Amino Transferase	UQCRC1
Aspartate Amino Transferase	UQCRC2
Aspartate Amino Transferase	UQCRB
Aspartate Amino Transferase	UQCRH
Aspartate Amino Transferase	UQCRFS1
Aspartate Amino Transferase	UQCRQ
Aspartate Amino Transferase	UQCR10
Aspartate Amino Transferase	UQCR11
Aspartate Amino Transferase	NDUFB11
Aspartate Amino Transferase	COX18
Aspartate Amino Transferase	TACO1
Aspartate Amino Transferase	NDUFA11
Aspartate Amino Transferase	COX14
Aspartate Amino Transferase	COX16
Aspartate Amino Transferase	COX19
Aspartate Amino Transferase	COX20
Aspartate Amino Transferase	ETFDH
Total Bilirubin	BLVRA
Total Bilirubin	BLVRB
Total Bilirubin	HMOX1
Total Bilirubin	HMOX2
Total Bilirubin	UGT1A1
Total Bilirubin	UGT1A3
Total Bilirubin	UGT1A4
Total Bilirubin	UGT1A5
Total Bilirubin	UGT1A6
Total Bilirubin	UGT2B4
Total Bilirubin	UGT2B7
Total Bilirubin	UGT2B10
Total Bilirubin	UGT2B11
Total Bilirubin	UGT2B15
Total Bilirubin	UGT2B17
Total Bilirubin	UGDH
Total Bilirubin	SLC35D1
Total Bilirubin	UGT1A7
Total Bilirubin	UGT1A8
Total Bilirubin	UGT1A9
Total Bilirubin	UGT2A1
Total Bilirubin	UGP2
Total Bilirubin	UGT2B28
Creatine Kinase	GAMT
Creatine Kinase	GATM
Creatine Kinase	CKB
Creatine Kinase	CKM
Creatine Kinase	CKMT2
Creatine Kinase	CKMT1A
Creatine Kinase	SLC6A7
Creatine Kinase	SLC6A8
Creatine Kinase	SLC6A11
Creatine Kinase	SLC6A12
Creatine Kinase	HAAO
Creatine Kinase	GOT1
Creatine Kinase	GOT2
Creatine Kinase	ACAD8
Creatine Kinase	ACADSB
Creatine Kinase	AGXT2
Creatine Kinase	GPT
Creatine Kinase	ARG2
Creatine Kinase	ARG1
Creatine Kinase	ASL
Creatine Kinase	ASNS
Creatine Kinase	ASS1
Creatine Kinase	SAT1
Creatine Kinase	TAT
Creatine Kinase	BCAT2
Creatine Kinase	BCAT1
Creatine Kinase	BHMT
Creatine Kinase	BBOX1
Creatine Kinase	CBS
Creatine Kinase	CNDP2
Creatine Kinase	CTH
Creatine Kinase	CPS1
Creatine Kinase	CSAD
Creatine Kinase	CDO1
Creatine Kinase	HIBADH
Creatine Kinase	ALDH7A1
Creatine Kinase	AMD1
Creatine Kinase	HDC
Creatine Kinase	ODC1
Creatine Kinase	DDC
Creatine Kinase	ALDH9A1
Creatine Kinase	GLUD1
Creatine Kinase	QDPR
Creatine Kinase	SLC25A10
Creatine Kinase	DLD
Creatine Kinase	DBH
Creatine Kinase	FAH
Creatine Kinase	FTCD
Creatine Kinase	GCDH
Creatine Kinase	CGA
Creatine Kinase	GLUL
Creatine Kinase	GLS
Creatine Kinase	GLS2
Creatine Kinase	SHMT1
Creatine Kinase	GCLM
Creatine Kinase	GCLC
Creatine Kinase	HAO1
Creatine Kinase	HSD17B10
Creatine Kinase	HGD
Creatine Kinase	HPD
Creatine Kinase	HAL
Creatine Kinase	UROC1
Creatine Kinase	IDO1
Creatine Kinase	DIO3
Creatine Kinase	IVD
Creatine Kinase	KYNU
Creatine Kinase	GSTZ1
Creatine Kinase	MCCC1
Creatine Kinase	MCCC2
Creatine Kinase	MTR
Creatine Kinase	MAT2A
Creatine Kinase	MAT1A
Creatine Kinase	ALDH6A1
Creatine Kinase	MTAP
Creatine Kinase	MTRR
Creatine Kinase	NQO1
Creatine Kinase	OAT
Creatine Kinase	OAZ2
Creatine Kinase	OAZ3
Creatine Kinase	OAZ1
Creatine Kinase	DBT
Creatine Kinase	BCKDHA
Creatine Kinase	BCKDHB
Creatine Kinase	AZIN1
Creatine Kinase	SLC25A21
Creatine Kinase	OGDH
Creatine Kinase	DLST
Creatine Kinase	SLC25A15
Creatine Kinase	SLC25A2
Creatine Kinase	OTC
Creatine Kinase	DAO
Creatine Kinase	PAH
Creatine Kinase	PCBD1
Creatine Kinase	PNMT
Creatine Kinase	PYCR1
Creatine Kinase	PRODH
Creatine Kinase	PSMC5
Creatine Kinase	PSMA8
Creatine Kinase	ALDH4A1
Creatine Kinase	AHCY
Creatine Kinase	PHGDH
Creatine Kinase	PSPH
Creatine Kinase	Prostate Specific Antigen ( Chemistry Light Law )T1
Creatine Kinase	SLC5A5
Creatine Kinase	AANAT
Creatine Kinase	AGMAT
Creatine Kinase	SRM
Creatine Kinase	SMS
Creatine Kinase	AGXT
Creatine Kinase	SQRDL
Creatine Kinase	SUOX
Creatine Kinase	TDO2
Creatine Kinase	ACAT1
Creatine Kinase	TST
Creatine Kinase	TMLHE
Creatine Kinase	TSHB
Creatine Kinase	PSMD14
Creatine Kinase	NAGS
Creatine Kinase	HIBCH
Creatine Kinase	AASS
Creatine Kinase	AADAT
Creatine Kinase	KMO
Creatine Kinase	ACMSD
Creatine Kinase	AUH
Creatine Kinase	PSMC1
Creatine Kinase	PSMC4
Creatine Kinase	PSMC2
Creatine Kinase	PSMC3
Creatine Kinase	PSMC6
Creatine Kinase	PSMA1
Creatine Kinase	PSMA2
Creatine Kinase	PSMA3
Creatine Kinase	PSMA4
Creatine Kinase	PSMA5
Creatine Kinase	PSMA6
Creatine Kinase	PSMA7
Creatine Kinase	PSMB1
Creatine Kinase	PSMB2
Creatine Kinase	PSMB3
Creatine Kinase	PSMB4
Creatine Kinase	PSMB5
Creatine Kinase	PSMB6
Creatine Kinase	PSMB7
Creatine Kinase	PSMB8
Creatine Kinase	PSMB9
Creatine Kinase	PSMB10
Creatine Kinase	PSMD1
Creatine Kinase	PSMD2
Creatine Kinase	PSMD3
Creatine Kinase	PSMD4
Creatine Kinase	PSMD5
Creatine Kinase	PSMD6
Creatine Kinase	PSMD7
Creatine Kinase	PSMD8
Creatine Kinase	PSMD9
Creatine Kinase	PSMD10
Creatine Kinase	PSMD11
Creatine Kinase	PSMD12
Creatine Kinase	PSMD13
Creatine Kinase	PSME1
Creatine Kinase	PSME2
Creatine Kinase	PSME3
Creatine Kinase	PSMF1
Creatine Kinase	TPH2
Creatine Kinase	PAOX
Creatine Kinase	GRHPR
Creatine Kinase	CCBL1
Creatine Kinase	ALDH18A1
Creatine Kinase	AFMID
Creatine Kinase	AMDHD1
Creatine Kinase	APIP
Creatine Kinase	MRI1
Creatine Kinase	ENOPH1
Creatine Kinase	ETHE1
Creatine Kinase	IDO2
Creatine Kinase	CCBL2
Creatine Kinase	MAT2B
Creatine Kinase	ADI1
Creatine Kinase	PSMB11
Creatine Kinase	PSME4
Creatine Kinase	TH
Creatine Kinase	TPO
Creatine Kinase	TPH1
Creatine Kinase	ASMT
Creatine Kinase	DIO1
Creatine Kinase	IYD
Creatine Kinase	GPT2
Creatine Kinase	DIO2
Creatine Kinase	ADC
Creatine Kinase	SMOX
Creatinine ( Enzymatic )	GAMT
Creatinine ( Enzymatic )	GATM
Creatinine ( Enzymatic )	CKB
Creatinine ( Enzymatic )	CKM
Creatinine ( Enzymatic )	CKMT2
Creatinine ( Enzymatic )	CKMT1A
Creatinine ( Enzymatic )	SLC6A7
Creatinine ( Enzymatic )	SLC6A8
Creatinine ( Enzymatic )	SLC6A11
Creatinine ( Enzymatic )	SLC6A12
Crystallization	ADAMTS14
Crystallization	ADAMTS2
Crystallization	ADAMTS3
Crystallization	COL1A1
Crystallization	COL2A1
Crystallization	COL3A1
Crystallization	COL4A1
Crystallization	COL5A1
Crystallization	COL6A1
Crystallization	COL7A1
Crystallization	COL8A1
Crystallization	COL9A1
Crystallization	COL10A1
Crystallization	COL11A1
Crystallization	COL12A1
Crystallization	COL15A1
Crystallization	COL16A1
Crystallization	COL18A1
Crystallization	COL19A1
Crystallization	COL1A2
Crystallization	COL4A2
Crystallization	COL5A2
Crystallization	COL6A2
Crystallization	COL8A2
Crystallization	COL9A2
Crystallization	COL11A2
Crystallization	COL4A3
Crystallization	COL5A3
Crystallization	COL6A3
Crystallization	COL9A3
Crystallization	COL4A4
Crystallization	COL4A5
Crystallization	COL4A6
Crystallization	CRTAP
Crystallization	SERPINH1
Crystallization	PPIB
Crystallization	COL20A1
Crystallization	PCOLCE
Crystallization	P4HB
Crystallization	PLOD1
Crystallization	PLOD2
Crystallization	PLOD3
Crystallization	COL26A1
Crystallization	COL17A1
Crystallization	COL13A1
Crystallization	COL14A1
Crystallization	COL21A1
Crystallization	COL22A1
Crystallization	COL23A1
Crystallization	COL24A1
Crystallization	COL25A1
Crystallization	COL27A1
Crystallization	COL28A1
Crystallization	COLGALT1
Crystallization	COLGALT2
Crystallization	LEPRE1
Crystallization	LEPREL1
Crystallization	LEPREL2
Crystallization	PCOLCE2
Crystallization	TLL1
Crystallization	TLL2
Crystallization	COL6A5
Crystallization	COL6A6
Crystallization	BMP1
Erythrocyte	AQP1
Erythrocyte	SLC4A1
Erythrocyte	CA1
Erythrocyte	CA2
Erythrocyte	CA4
Erythrocyte	RHAG
Erythrocyte	HBA1
Erythrocyte	HBB
Erythrocyte	PPP2R1A
Erythrocyte	PPP2R1B
Erythrocyte	ALDOA
Erythrocyte	ALDOB
Erythrocyte	ALDOC
Erythrocyte	ENO1
Erythrocyte	ENO3
Erythrocyte	ENO2
Erythrocyte	PFKFB1
Erythrocyte	PFKFB2
Erythrocyte	PFKFB3
Erythrocyte	PFKFB4
Erythrocyte	GAPDH
Erythrocyte	GAPDHS
Erythrocyte	GPI
Erythrocyte	PFKM
Erythrocyte	PFKL
Erythrocyte	PFKP
Erythrocyte	PKLR
Erythrocyte	PPP2CA
Erythrocyte	PPP2CB
Erythrocyte	PGK1
Erythrocyte	PGAM1
Erythrocyte	PGAM2
Erythrocyte	TPI1
Erythrocyte	PKM
Erythrocyte	PPP2R5D
Erythrocyte	PGD
Erythrocyte	PGLS
Erythrocyte	G6PD
Erythrocyte	RPIA
Erythrocyte	TALDO1
Erythrocyte	TKT
Erythrocyte	RPE
Erythrocyte	ACSS2
Erythrocyte	ADH6
Erythrocyte	ADH7
Erythrocyte	ADH1A
Erythrocyte	ADH1B
Erythrocyte	ADH1C
Erythrocyte	ADH4
Erythrocyte	ALDH1A1
Erythrocyte	ALDH2
Erythrocyte	ACSS1
Erythrocyte	PRPS1
Erythrocyte	PRPS2
Erythrocyte	PRPS1L1
Erythrocyte	C1QA
Erythrocyte	C1QB
Erythrocyte	C1QC
Erythrocyte	C1R
Erythrocyte	C1S
Erythrocyte	C4BPB
Erythrocyte	C4BPA
Erythrocyte	CD59
Erythrocyte	CFB
Erythrocyte	CFD
Erythrocyte	CFH
Erythrocyte	CFI
Erythrocyte	C2
Erythrocyte	C3
Erythrocyte	C5
Erythrocyte	C6
Erythrocyte	C7
Erythrocyte	C8A
Erythrocyte	C8B
Erythrocyte	C8G
Erythrocyte	C9
Erythrocyte	CR1
Erythrocyte	MASP1
Erythrocyte	CRP
Erythrocyte	CD55
Erythrocyte	FCN1
Erythrocyte	FCN2
Erythrocyte	FCN3
Erythrocyte	CFHR3
Erythrocyte	IGHG1
Erythrocyte	IGHG2
Erythrocyte	IGHG3
Erythrocyte	IGHG4
Erythrocyte	GZMM
Erythrocyte	IGKC
Erythrocyte	IGKV1-5
Erythrocyte	IGKV4-1
Erythrocyte	MBL2
Erythrocyte	MASP2
Erythrocyte	CD46
Erythrocyte	CFP
Erythrocyte	PROS1
Erythrocyte	VTN
Erythrocyte	IGHV7-81
Erythrocyte	IGKVA18
Erythrocyte	IGLV
Erythrocyte	IGHV
Erythrocyte	IGLV8-61
Erythrocyte	IGLV4-3
Erythrocyte	IGLV2-33
Erythrocyte	IGLV5-37
Erythrocyte	IGLV1-36
Erythrocyte	IGLV2-18
Erythrocyte	IGLV3-16
Erythrocyte	IGLV4-60
Erythrocyte	IGLV1-40
Erythrocyte	IGLV1-44
Erythrocyte	IGLV3-22
Erythrocyte	IGLV7-43
Erythrocyte	IGLV5-45
Erythrocyte	IGLV7-46
Erythrocyte	IGLV3-27
Erythrocyte	IGLV10-54
Erythrocyte	IGLV11-55
Erythrocyte	IGLV2-23
Erythrocyte	IGLV3-12
Erythrocyte	IGLV3-25
Erythrocyte	IGLV4-69
Erythrocyte	IGLV2-11
Erythrocyte	C4A
Erythrocyte	C4B
Erythrocyte	IGLC7
Erythrocyte	IGLC6
Erythrocyte	IGLC3
Erythrocyte	IGLC2
Erythrocyte	IGLC1
Erythrocyte	EU
Erythrocyte	HG3
Erythrocyte	ND
Erythrocyte	WOL
Erythrocyte	SIE
Erythrocyte	Mot
Erythrocyte	OU
Erythrocyte	COR
Erythrocyte	DAW
Erythrocyte	MCE
Erythrocyte	HE
Erythrocyte	WAH
Erythrocyte	NEWM
Erythrocyte	SESS
Erythrocyte	ARH-77
Erythrocyte	TRO
Erythrocyte	WEA
Erythrocyte	VH26
Erythrocyte	TIL
Erythrocyte	BRO
Erythrocyte	BUT
Erythrocyte	CAM
Erythrocyte	GA
Erythrocyte	NIE
Erythrocyte	HIL
Erythrocyte	KOL
Erythrocyte	BUR
Erythrocyte	POM
Erythrocyte	LAY
Erythrocyte	WAS
Erythrocyte	TEI
Erythrocyte	ZAP
Erythrocyte	TUR
Erythrocyte	JON
Erythrocyte	GAL
Erythrocyte	DOB
Erythrocyte	AG
Erythrocyte	AU
Erythrocyte	Bi
Erythrocyte	CAR
Erythrocyte	DEE
Erythrocyte	Hau
Erythrocyte	HK101
Erythrocyte	Ka
Erythrocyte	Kue
Erythrocyte	Rei
Erythrocyte	Roy
Erythrocyte	Scw
Erythrocyte	Wes
Erythrocyte	Mev
Erythrocyte	Ni
Erythrocyte	BAN
Erythrocyte	Walker
Erythrocyte	Daudi
Erythrocyte	WAT
Erythrocyte	Cum
Erythrocyte	FR
Erythrocyte	MIL
Erythrocyte	TEW
Erythrocyte	GM607
Erythrocyte	RPMI
Erythrocyte	B6
Erythrocyte	NG9
Erythrocyte	Ti
Erythrocyte	GOL
Erythrocyte	CLL
Erythrocyte	VG
Erythrocyte	VH
Erythrocyte	IARC/BL41
Erythrocyte	HAH
Erythrocyte	HIC
Erythrocyte	Len
Erythrocyte	JI
Erythrocyte	B17
Erythrocyte	EV15
Erythrocyte	4A
Erythrocyte	VOR
Erythrocyte	HA
Erythrocyte	NEW
Erythrocyte	NIG-64
Erythrocyte	BL2
Erythrocyte	MEM
Erythrocyte	EPS
Erythrocyte	TOG
Erythrocyte	NEI
Erythrocyte	BOH
Erythrocyte	MGC
Erythrocyte	BO
Erythrocyte	VIL
Erythrocyte	WIN
Erythrocyte	NIG-58
Erythrocyte	NIG-84
Erythrocyte	SH
Erythrocyte	LOI
Erythrocyte	Bau
Erythrocyte	X
Erythrocyte	Kern
Erythrocyte	MOL
Erythrocyte	DEL
Erythrocyte	AR
Erythrocyte	NIG-48
Erythrocyte	SUT
Erythrocyte	WLT
Erythrocyte	EB4
Erythrocyte	STH
Hemoglobin(Blood-red Protein)	BLVRA
Hemoglobin(Blood-red Protein)	BLVRB
Hemoglobin(Blood-red Protein)	HMOX1
Hemoglobin(Blood-red Protein)	HMOX2
Hemoglobin(Blood-red Protein)	UGT1A1
Hemoglobin(Blood-red Protein)	AQP1
Hemoglobin(Blood-red Protein)	SLC4A1
Hemoglobin(Blood-red Protein)	CA1
Hemoglobin(Blood-red Protein)	CA2
Hemoglobin(Blood-red Protein)	CA4
Hemoglobin(Blood-red Protein)	RHAG
Hemoglobin(Blood-red Protein)	HBA1
Hemoglobin(Blood-red Protein)	HBB
Hemoglobin(Blood-red Protein)	COX10
Hemoglobin(Blood-red Protein)	UROD
Hemoglobin(Blood-red Protein)	ALAS2
Hemoglobin(Blood-red Protein)	ALAS1
Hemoglobin(Blood-red Protein)	ALAD
Hemoglobin(Blood-red Protein)	UROS
Hemoglobin(Blood-red Protein)	CPOX
Hemoglobin(Blood-red Protein)	FECH
Hemoglobin(Blood-red Protein)	PPOX
Hemoglobin(Blood-red Protein)	COX15
Hemoglobin(Blood-red Protein)	HMBS
Hemoglobin(Blood-red Protein)	BDH1
Hemoglobin(Blood-red Protein)	HMGCS2
Hemoglobin(Blood-red Protein)	ACAT1
Hemoglobin(Blood-red Protein)	HMGCL
Epithelial cell	AQP1
Epithelial cell	AQP2
Epithelial cell	AQP3
Epithelial cell	AQP4
Epithelial cell	ADCY1
Epithelial cell	ADCY2
Epithelial cell	ADCY3
Epithelial cell	ADCY4
Epithelial cell	ADCY5
Epithelial cell	ADCY6
Epithelial cell	ADCY7
Epithelial cell	ADCY8
Epithelial cell	ADCY9
Epithelial cell	GNAS
Epithelial cell	GNB1
Epithelial cell	GNB2
Epithelial cell	GNB3
Epithelial cell	GNB4
Epithelial cell	GNGT1
Epithelial cell	GNG3
Epithelial cell	GNG4
Epithelial cell	GNG5
Epithelial cell	GNG7
Epithelial cell	GNG8
Epithelial cell	GNG10
Epithelial cell	GNG11
Epithelial cell	GNG12
Epithelial cell	GNG13
Epithelial cell	GNGT2
Epithelial cell	PRKAR1A
Epithelial cell	PRKAR1B
Epithelial cell	PRKAR2A
Epithelial cell	PRKAR2B
Epithelial cell	PRKACA
Epithelial cell	PRKACB
Epithelial cell	PRKACG
Epithelial cell	MYO5B
Epithelial cell	AVP
Epithelial cell	RAB11A
Epithelial cell	AVPR2
Epithelial cell	GNG2
Epithelial cell	RAB11FIP2
Epithelial cell	GNB5
Epithelial cell	PPP2R1A
Epithelial cell	PPP2R1B
Epithelial cell	JUN
Epithelial cell	ATF1
Epithelial cell	ATF2
Epithelial cell	BIRC3
Epithelial cell	BIRC2
Epithelial cell	NOD1
Epithelial cell	NOD2
Epithelial cell	CD14
Epithelial cell	CREB1
Epithelial cell	DHX9
Epithelial cell	DUSP3
Epithelial cell	DUSP4
Epithelial cell	DUSP7
Epithelial cell	FADD
Epithelial cell	FOS
Epithelial cell	HMGB1
Epithelial cell	CASP8
Epithelial cell	NFKBIA
Epithelial cell	NFKBIB
Epithelial cell	CHUK
Epithelial cell	IKBKB
Epithelial cell	IKBKE
Epithelial cell	IRAK2
Epithelial cell	IRF3
Epithelial cell	IRF7
Epithelial cell	RPS6KA1
Epithelial cell	RPS6KA2
Epithelial cell	RPS6KA3
Epithelial cell	NFKB1
Epithelial cell	NFKB2
Epithelial cell	LY96
Epithelial cell	MEF2A
Epithelial cell	MEF2C
Epithelial cell	MAPK1
Epithelial cell	MAPK3
Epithelial cell	MAPK7
Epithelial cell	MAPK8
Epithelial cell	MAPK9
Epithelial cell	MAPK10
Epithelial cell	MAPK11
Epithelial cell	MAPKAPK2
Epithelial cell	MAP2K1
Epithelial cell	MAP2K2
Epithelial cell	MAP2K4
Epithelial cell	MAP2K7
Epithelial cell	MYD88
Epithelial cell	IKBKG
Epithelial cell	PPP2CA
Epithelial cell	PPP2CB
Epithelial cell	PTPN11
Epithelial cell	AGER
Epithelial cell	RIPK1
Epithelial cell	RIPK2
Epithelial cell	RIPK3
Epithelial cell	S100B
Epithelial cell	S100A12
Epithelial cell	TAB1
Epithelial cell	TANK
Epithelial cell	RELA
Epithelial cell	TLR3
Epithelial cell	TLR4
Epithelial cell	TRAF3
Epithelial cell	UBE2D1
Epithelial cell	UBE2D2
Epithelial cell	UBE2D3
Epithelial cell	UBE2N
Epithelial cell	APP
Epithelial cell	RPS27A
Epithelial cell	UBA52
Epithelial cell	CDK1
Epithelial cell	RPS6KA5
Epithelial cell	TRAF6
Epithelial cell	UBE2V1
Epithelial cell	TICAM2
Epithelial cell	TICAM1
Epithelial cell	TBK1
Epithelial cell	MAP2K3
Epithelial cell	MAP2K6
Epithelial cell	MAP3K7
Epithelial cell	TAB2
Epithelial cell	MAPKAPK3
Epithelial cell	TAB3
Epithelial cell	ELK1
Epithelial cell	IRAK1
Epithelial cell	PPP2R5D
Epithelial cell	MAPK14
Epithelial cell	DUSP6
Epithelial cell	SARM1
Epithelial cell	UBC
Epithelial cell	UBB
Epithelial cell	SAA1
Epithelial cell	GNAL
Epithelial cell	OR1A1
Epithelial cell	OR1A2
Epithelial cell	OR1C1
Epithelial cell	OR1D2
Epithelial cell	OR1D4
Epithelial cell	OR1D5
Epithelial cell	OR1E1
Epithelial cell	OR1E2
Epithelial cell	OR1F1
Epithelial cell	OR1G1
Epithelial cell	OR1I1
Epithelial cell	OR1Q1
Epithelial cell	OR2A4
Epithelial cell	OR2B2
Epithelial cell	OR2B3
Epithelial cell	OR2B6
Epithelial cell	OR2C1
Epithelial cell	OR2D2
Epithelial cell	OR2F1
Epithelial cell	OR2F2
Epithelial cell	OR2AG1
Epithelial cell	OR2H1
Epithelial cell	OR2H2
Epithelial cell	OR2J2
Epithelial cell	OR2J3
Epithelial cell	OR2S2
Epithelial cell	OR2T1
Epithelial cell	OR2W1
Epithelial cell	OR3A1
Epithelial cell	OR3A2
Epithelial cell	OR3A3
Epithelial cell	OR3A4P
Epithelial cell	OR4D1
Epithelial cell	OR4D2
Epithelial cell	OR4F21
Epithelial cell	OR5B2
Epithelial cell	OR5B12
Epithelial cell	OR5F1
Epithelial cell	OR5I1
Epithelial cell	OR5P2
Epithelial cell	OR5P3
Epithelial cell	OR14J1
Epithelial cell	OR5V1
Epithelial cell	OR6A2
Epithelial cell	OR6B1
Epithelial cell	OR7A5
Epithelial cell	OR7A10
Epithelial cell	OR7A17
Epithelial cell	OR7C1
Epithelial cell	OR7C2
Epithelial cell	OR8B2
Epithelial cell	OR8B4
Epithelial cell	OR8B8
Epithelial cell	OR8D1
Epithelial cell	OR8D2
Epithelial cell	OR10A3
Epithelial cell	OR10A4
Epithelial cell	OR10A5
Epithelial cell	OR10C1
Epithelial cell	OR10H1
Epithelial cell	OR10H2
Epithelial cell	OR10H3
Epithelial cell	OR10J1
Epithelial cell	OR11A1
Epithelial cell	OR12D2
Epithelial cell	OR12D3
Epithelial cell	OR51B2
Epithelial cell	OR51B4
Epithelial cell	OR51E2
Epithelial cell	OR51I1
Epithelial cell	OR51I2
Epithelial cell	OR51M1
Epithelial cell	OR52A1
Epithelial cell	OR52B2
Epithelial cell	OR52D1
Epithelial cell	OR52E6
Epithelial cell	OR1B1
Epithelial cell	OR1F2P
Epithelial cell	OR1F12
Epithelial cell	OR1J1
Epithelial cell	OR1J2
Epithelial cell	OR1J4
Epithelial cell	OR1K1
Epithelial cell	OR1L1
Epithelial cell	OR1L3
Epithelial cell	OR1L4
Epithelial cell	OR1L6
Epithelial cell	OR1L8
Epithelial cell	OR1M1
Epithelial cell	OR1N2
Epithelial cell	OR1N1
Epithelial cell	OR1S1
Epithelial cell	OR1S2
Epithelial cell	OR2A1
Epithelial cell	OR2A5
Epithelial cell	OR2A14
Epithelial cell	OR2A7
Epithelial cell	OR2A12
Epithelial cell	OR2AE1
[truncated: 10,637 more rows]
