# Supplementary material for: Linking clinotypes to phenotypes and genotypes from laboratory test results in comprehensive physical exams
Source: BMC Med Inform Decis Mak. 2021 Feb 24;21(Suppl 3):51. doi: 10.1186/s12911-021-01387-z (PMC7903607; doi:10.1186/s12911-021-01387-z)
Supplement: Supplementary file 3 — Additional file 3. Missing value models performance in all clinotypes. [file 12911_2021_1387_MOESM3_ESM.xlsx]

## Sheet: Sheet1
Additional file 3: Missing value models performance in all clinotypes
Clinotype name	PPV	NPV	Accuracy
Anti- O	NaN	0.951734	0.951734
LDL- Cholesterol	0.786	0.777	0.781
Eosinophils Absolute value	0.257	0.84	0.684
Eosinophils Grain Percentage	0.493	0.972	0.925
Alanine Amino Transferase	0.404	0.957	0.865
Albumin	0.682	0.996	0.983
Basophils Absolute value	NaN	0.486018	0.486018
Basophils Percentage	NaN	0.942229	0.942229
Basophils Phosphatase	0.206	0.922	0.884
Apolipoprotein AI	0.449	0.792	0.696
Apolipoprotein B	0.524	0.713	0.635
Aspartate Amino Transferase	0.371	0.959	0.907
Average Blood platelet Volume	0.504	0.847	0.729
Average Blood-red Protein Amount	1	0.944	0.949
Average Blood-red Protein Concentration	0.466	0.919	0.871
Average Erythrocyte Volume	0.776	0.986	0.975
Blood platelet	0.513	0.987	0.948
Blood platelet Distributed SD Value	NaN	0.944045	0.944045
Blood platelet Distributed Width	0.03	0.978	0.763
Blood platelet Hematocrit	0.969	0.904	0.922
Blood-red Protein	NaN	NaN	NaN
c Valley Aminoacyl Transferase	0.388	0.903	0.75
Carbohydrate Antigen 125( Chemistry Light Law )	NaN	0.960642	0.960642
Carbohydrate Antigen 153( Chemistry Light Law )	NaN	0.999052	0.999052
Carbohydrate Antigen 199( Chemistry Light Law )	NaN	0.962852	0.962852
Carbohydrate Antigen 724(ECLIA)	NaN	0.896887	0.896887
Carcinoembryonic Antigen ( Chemistry Light Law )	NaN	0.972698	0.972698
Conductivity	0.234	0.994	0.896
Creatine Kinase	NaN	0.867772	0.867772
Creatine Kinase MB	NaN	0.948005	0.948005
Crystallization	NaN	0.127001	0.127001
Cystatin C	NaN	0.960902	0.960902
Direct Bilirubin	NaN	0.951338	0.951338
Epithelial Cell	NaN	0.804123	0.804123
Erythrocyte	0.383	0.963	0.914
Erythrocyte (UF-1000i)	0.208	NaN	0.208
Erythrocyte Hematocrit	0.13	0.995	0.443
Fasting Insulin	NaN	0.959	0.959
Fetoprotein ( Chemistry Light Law )	NaN	0.996904	0.996904
Free PSA( Chemistry Light Law )	0	0.98526	0.985135
Free T3	NaN	0.837592	0.837592
Free T4	NaN	0.972183	0.972183
Fucose Glucosidase	NaN	0.974138	0.974138
Glucose	0.4271	0.803815	0.760935
HDL- Cholesterol	0.546	0.326	0.384
Horny Protein 21-1	NaN	0.869	0.869
Human body Prolactin	NaN	0.893785	0.893785
Hypersensitive C RP*	NaN	0.9586	0.9586
Immunity Globulin A	NaN	0.96295	0.96295
Immunity Globulin G	NaN	0.864029	0.864029
Immunity Globulin M	0.071	0.954	0.828
Indirect Bilirubin	NaN	0.945	0.945
Lactate Dehydrogenase	0.34	0.938	0.887
Large-scale Blood platelet Ratio	NaN	0.894	0.894
Leukocyte	0.32	0.987	0.878
Leukocyte (UF-1000i)	0.175	0.736	0.387
Lymph Absolute value	0.712	0.987	0.972
Lymph Percentage	0.469	0.871	0.792
Monocytes Absolute value	NaN	0.92	0.92
Monocytes Percentage	NaN	0.919763	0.919763
Mucus wire	NaN	0.599042	0.599042
Neurons Specificity Olefinic alcohol Enzymes	NaN	0.877107	0.877107
Neutrophils Absolute value	0.557	0.988	0.936
Neutrophils Percentage	0.648	0.878	0.843
Postprandial 2h Blood sugar	0.546	0.583	0.565
Promote Thyroxine	0.031	0.974	0.911
Prostate Specific Antigen ( Chemistry Light Law )	NaN	0.98	0.98
RBC Volume Distributed SD Value	0.579	0.996	0.974
RBC Volume Distributed Width	NaN	0.968	0.968
Rheumatoid Factor	0.035008	NaN	0.035008
Saccharification Blood-red Protein Determine	NaN	0.895734	0.895734
Serum Calcium	NaN	0.985146	0.985146
Serum chloride	NaN	0.958136	0.958136
Serum Magnesium	NaN	0.95968	0.95968
Serum Phosphorus	0.104	0.935	0.856
Serum potassium	NaN	0.981	0.981
Serum Sodium	NaN	0.919185	0.919185
Squamous Cell Cancer Antigen	NaN	0.937652	0.937652
Testosterone	0.010989	0.990329	0.585698
Three original iodine Thyroid Histidine	0.174	0.92	0.811
Thyroxine	0.179	0.963	0.936
Total Bile acid	NaN	0.943935	0.943935
Total Bilirubin	NaN	0.947	0.947
Total Cholesterol	NaN	0.669545	0.669545
Total Protein	0.095	0.992	0.944
Total Vitamin D	NaN	0.97115	0.97115
Triglycerides	0.5	0.847	0.689
Tube	NaN	0.599987	0.599987
Urea Nitrogen	0.334	0.965	0.907
Urea Nitrogen Creatinine Ratio	0.623	0.709	0.679
Uric acid	0.225	0.91	0.779
Urine PH Value	NaN	0.992	0.992
Urine Proportion	0.523	0.821	0.749
White Globulin Ratio	0.38	0.891	0.78
