# Supplementary material for: Linking clinotypes to phenotypes and genotypes from laboratory test results in comprehensive physical exams
Source: BMC Med Inform Decis Mak. 2021 Feb 24;21(Suppl 3):51. doi: 10.1186/s12911-021-01387-z (PMC7903607; doi:10.1186/s12911-021-01387-z)
Supplement: Supplementary file 4 — Additional file 4. List of significant clinotype - phenotype (disease) associations, with p-value < 0.05. [file 12911_2021_1387_MOESM4_ESM.xlsx]

## Sheet: Sheet1
Additional File 4: List of significant clinotype - phenotype (disease) associations, with p-value < 0.05
Clinotype	Disease-phenotype	p-value
AlanineAminoTransferase	Chronic gastritis	0.0127498
Albumin	Chronic gastritis	0.0079152
BasophilsAbsoluteValue	Chronic gastritis	0.0477668
AspartateAminoTransferase	Chronic gastritis	0.000219294
BloodPlatelet	Chronic gastritis	0.00012593
BloodPlateletHematocrit	Chronic gastritis	0.0020805
Blood_redProtein	Chronic gastritis	0.0083903
cValleyAminoacylTransferase	Chronic gastritis	0.0169406
CarbohydrateAntigen125_ChemistryLightLaw_	Chronic gastritis	0.00303816
CarcinoembryonicAntigen_ChemistryLightLaw_	Chronic gastritis	0.0151973
Conductivity	Chronic gastritis	3.83703e-05
CreatineKinase	Chronic gastritis	0.0112631
CreatineKinaseMB	Chronic gastritis	0.0175127
Crystallization	Chronic gastritis	0.0202497
CystatinC	Chronic gastritis	0.0124299
EpithelialCell	Chronic gastritis	0.0051195
Erythrocyte	Chronic gastritis	0.0448424
Erythrocyte_UF_1000i_	Chronic gastritis	0.000179139
ErythrocyteHematocrit	Chronic gastritis	0.00216461
Fetoprotein_ChemistryLightLaw_	Chronic gastritis	0.027513
Glucose	Chronic gastritis	0.00764684
HypersensitiveCRP_	Chronic gastritis	4.33402e-06
IndirectBilirubin	Chronic gastritis	0.039982
Large_scaleBloodPlateletRatio	Chronic gastritis	0.0404511
Leukocyte_UF_1000i_	Chronic gastritis	0.0040359
LymphPercentage	Chronic gastritis	0.00445788
NeutrophilsPercentage	Chronic gastritis	0.00815605
RheumatoidFactor	Chronic gastritis	4.77317e-12
SerumCalcium	Chronic gastritis	0.0254709
ThreeOriginalIodineThyroidHistidine	Chronic gastritis	4.64245e-06
TotalCholesterol	Chronic gastritis	0.023739
Triglycerides	Chronic gastritis	0.00431897
Tube	Chronic gastritis	0.0238272
UreaNitrogenCreatinineRatio	Chronic gastritis	0.00953319
WhiteGlobulinRatio	Chronic gastritis	0.000161265
AlanineAminoTransferase	Coronary	0.00158998
Albumin	Coronary	0.0267349
BasophilsAbsoluteValue	Coronary	0.0168679
BasophilsPhosphatase	Coronary	0.00525296
AspartateAminoTransferase	Coronary	2.87373e-05
BloodPlatelet	Coronary	0.00036653
BloodPlateletHematocrit	Coronary	0.00366186
Blood_redProtein	Coronary	0.00457238
cValleyAminoacylTransferase	Coronary	0.00614305
Conductivity	Coronary	0.000208815
Crystallization	Coronary	1.47933e-17
EpithelialCell	Coronary	0.00301959
Erythrocyte_UF_1000i_	Coronary	0.0107676
ErythrocyteHematocrit	Coronary	0.00469413
Glucose	Coronary	0.000408244
HypersensitiveCRP_	Coronary	0.00127072
Leukocyte_UF_1000i_	Coronary	0.00632424
LymphAbsoluteValue	Coronary	0.0256215
LymphPercentage	Coronary	0.00689497
NeutrophilsPercentage	Coronary	0.00465462
PromoteThyroxine	Coronary	0.0230733
RheumatoidFactor	Coronary	7.33032e-07
ThreeOriginalIodineThyroidHistidine	Coronary	0.00103117
Triglycerides	Coronary	0.000175201
WhiteGlobulinRatio	Coronary	0.0011033
AlanineAminoTransferase	Hypertension	0.00150254
BasophilsAbsoluteValue	Hypertension	0.000601832
BasophilsPhosphatase	Hypertension	0.0322665
AspartateAminoTransferase	Hypertension	8.71392e-05
AverageBlood_redProteinAmount	Hypertension	0.0466776
AverageErythrocyteVolume	Hypertension	0.00427813
BloodPlatelet	Hypertension	1.63313e-05
BloodPlateletHematocrit	Hypertension	0.000597564
cValleyAminoacylTransferase	Hypertension	0.000217983
CarbohydrateAntigen125_ChemistryLightLaw_	Hypertension	0.00561892
CarcinoembryonicAntigen_ChemistryLightLaw_	Hypertension	0.0176346
Conductivity	Hypertension	6.42444e-05
CreatineKinaseMB	Hypertension	0.00772906
Crystallization	Hypertension	0.000409517
CystatinC	Hypertension	0.0309876
EpithelialCell	Hypertension	0.00180923
Erythrocyte_UF_1000i_	Hypertension	0.0140108
Fetoprotein_ChemistryLightLaw_	Hypertension	0.0489709
Glucose	Hypertension	4.98356e-06
HypersensitiveCRP_	Hypertension	0.000142757
ImmunityGlobulinA	Hypertension	0.020498
IndirectBilirubin	Hypertension	0.0110907
LactateDehydrogenase	Hypertension	0.0153096
Large_scaleBloodPlateletRatio	Hypertension	0.0427205
Leukocyte_UF_1000i_	Hypertension	0.0144943
LymphAbsoluteValue	Hypertension	0.00390056
LymphPercentage	Hypertension	0.00294272
NeuronsSpecificityOlefinicAlcoholEnzymes	Hypertension	0.0195436
NeutrophilsPercentage	Hypertension	0.00312472
PromoteThyroxine	Hypertension	0.0152929
RheumatoidFactor	Hypertension	1.77755e-16
SaccharificationBlood_redProteinDetermine	Hypertension	0.0168234
SerumChloride	Hypertension	0.0343145
SerumPotassium	Hypertension	0.0462206
SerumSodium	Hypertension	0.0342082
ThreeOriginalIodineThyroidHistidine	Hypertension	9.35074e-06
TotalCholesterol	Hypertension	0.0103642
Triglycerides	Hypertension	0.000129294
WhiteGlobulinRatio	Hypertension	0.00274688
Albumin	Cataract	0.00700923
BasophilsAbsoluteValue	Cataract	0.0168294
AspartateAminoTransferase	Cataract	0.0137478
AverageBloodPlateletVolume	Cataract	4.53814e-06
AverageErythrocyteVolume	Cataract	0.00414037
BloodPlatelet	Cataract	9.77668e-05
BloodPlateletDistributedSDValue	Cataract	0.000620027
Blood_redProtein	Cataract	0.000232362
cValleyAminoacylTransferase	Cataract	0.00618649
Conductivity	Cataract	0.00121748
Crystallization	Cataract	4.22022e-11
EpithelialCell	Cataract	0.00712442
Erythrocyte	Cataract	0.0131496
Erythrocyte_UF_1000i_	Cataract	0.00351586
ErythrocyteHematocrit	Cataract	1.87458e-05
Glucose	Cataract	0.000908734
HDL_Cholesterol	Cataract	0.0268397
HypersensitiveCRP_	Cataract	4.24048e-05
Large_scaleBloodPlateletRatio	Cataract	0.000829344
Leukocyte_UF_1000i_	Cataract	0.00356276
LymphAbsoluteValue	Cataract	0.00377689
LymphPercentage	Cataract	0.000967648
NeutrophilsPercentage	Cataract	0.00078996
PromoteThyroxine	Cataract	0.0212334
RBCVolumeDistributedWidth	Cataract	0.0261358
RheumatoidFactor	Cataract	1.41266e-06
ThreeOriginalIodineThyroidHistidine	Cataract	0.00738411
TotalCholesterol	Cataract	0.00114238
Triglycerides	Cataract	0.001771
UreaNitrogenCreatinineRatio	Cataract	0.00905386
WhiteGlobulinRatio	Cataract	6.45497e-05
AlanineAminoTransferase	Hyperlipidemia	0.000252065
BasophilsAbsoluteValue	Hyperlipidemia	0.000699954
AspartateAminoTransferase	Hyperlipidemia	0.000405629
AverageBlood_redProteinAmount	Hyperlipidemia	0.0270534
AverageErythrocyteVolume	Hyperlipidemia	0.00214801
BloodPlatelet	Hyperlipidemia	6.2395e-07
BloodPlateletHematocrit	Hyperlipidemia	1.86885e-05
cValleyAminoacylTransferase	Hyperlipidemia	0.000148918
CarbohydrateAntigen125_ChemistryLightLaw_	Hyperlipidemia	0.0320384
CarcinoembryonicAntigen_ChemistryLightLaw_	Hyperlipidemia	0.0438877
Conductivity	Hyperlipidemia	0.000227242
CreatineKinase	Hyperlipidemia	0.0308693
CreatineKinaseMB	Hyperlipidemia	0.0339784
Crystallization	Hyperlipidemia	1.47487e-13
EpithelialCell	Hyperlipidemia	0.0198332
Erythrocyte_UF_1000i_	Hyperlipidemia	0.0184012
Glucose	Hyperlipidemia	1.55025e-05
HypersensitiveCRP_	Hyperlipidemia	0.00330417
LactateDehydrogenase	Hyperlipidemia	0.0428341
Leukocyte_UF_1000i_	Hyperlipidemia	0.0157982
LymphAbsoluteValue	Hyperlipidemia	0.000309477
LymphPercentage	Hyperlipidemia	0.000182758
NeutrophilsPercentage	Hyperlipidemia	0.000172307
PromoteThyroxine	Hyperlipidemia	0.0177157
RBCVolumeDistributedSDValue	Hyperlipidemia	0.0123961
RheumatoidFactor	Hyperlipidemia	6.46781e-09
ThreeOriginalIodineThyroidHistidine	Hyperlipidemia	6.77433e-06
TotalCholesterol	Hyperlipidemia	0.0476237
Triglycerides	Hyperlipidemia	6.61389e-07
UrineProportion	Hyperlipidemia	0.01931
AlanineAminoTransferase	Diabetes	1.0109e-05
Albumin	Diabetes	0.0259708
BasophilsAbsoluteValue	Diabetes	0.00489437
AspartateAminoTransferase	Diabetes	6.28424e-05
AverageBlood_redProteinAmount	Diabetes	0.0182428
AverageErythrocyteVolume	Diabetes	0.00273102
BloodPlatelet	Diabetes	0.000709674
BloodPlateletHematocrit	Diabetes	0.00318734
cValleyAminoacylTransferase	Diabetes	4.96504e-05
Conductivity	Diabetes	0.0176343
Crystallization	Diabetes	3.36447e-18
EpithelialCell	Diabetes	0.00397559
Erythrocyte_UF_1000i_	Diabetes	0.0376406
Glucose	Diabetes	1.71308e-11
HypersensitiveCRP_	Diabetes	0.000187113
IndirectBilirubin	Diabetes	0.0131823
Leukocyte_UF_1000i_	Diabetes	0.0211412
LymphAbsoluteValue	Diabetes	0.0132304
LymphPercentage	Diabetes	0.0120273
NeutrophilsPercentage	Diabetes	0.005525
RheumatoidFactor	Diabetes	3.03723e-05
SaccharificationBlood_redProteinDetermine	Diabetes	0.0027677
ThreeOriginalIodineThyroidHistidine	Diabetes	0.000255283
Triglycerides	Diabetes	0.000140423
UreaNitrogenCreatinineRatio	Diabetes	0.0301802
WhiteGlobulinRatio	Diabetes	0.00644848
