# Supplementary material for: Linking clinotypes to phenotypes and genotypes from laboratory test results in comprehensive physical exams
Source: BMC Med Inform Decis Mak. 2021 Feb 24;21(Suppl 3):51. doi: 10.1186/s12911-021-01387-z (PMC7903607; doi:10.1186/s12911-021-01387-z)
Supplement: Supplementary file 5 — Additional file 5. ANOVA test result for each clinotype when using to annotate the disease cohorts. [file 12911_2021_1387_MOESM5_ESM.xlsx]

## Sheet: Sheet1
Additional File 5: ANOVA test result for each clinotype when using to annotate the disease cohorts
Clinotype name	ANOVA p-value
Blood platelet Distributed Width	1.79e-169
Postprandial 2h Blood sugar	3.58e-133
Glucose	9.69e-104
Saccharification Blood-red Protein Determine	6.01e-73
Crystallization	7.92e-49
Average Blood platelet Volume	2.16e-48
Blood-red Protein	1.92e-41
Large-scale Blood platelet Ratio	8.49e-37
Erythrocyte Hematocrit	2.57e-36
Immunity Globulin M	2.78e-34
Blood platelet Distributed SD Value	3.39e-33
Erythrocyte	5.72e-28
Carbohydrate Antigen 724(ECLIA)	2.27e-25
Average Blood-red Protein Concentration	7.8e-24
RBC Volume Distributed SD Value	7.53e-23
Uric acid	3.36e-22
Apolipoprotein B	1.48e-19
Urine Proportion	2.62e-19
Erythrocyte (UF-1000i)	3.21e-18
Promote Thyroxine	6.85e-17
Average Blood-red Protein Amount	1e-16
RBC Volume Distributed Width	4.77e-15
Average Erythrocyte Volume	8.18e-14
Lactate Dehydrogenase	1.08e-13
White Globulin Ratio	2.95e-12
HDL- Cholesterol	3.42e-11
Blood platelet Hematocrit	1.43e-10
Serum Phosphorus	2.68e-10
Basophils Phosphatase	2.75e-10
Triglycerides	7.04e-10
Carcinoembryonic Antigen ( Chemistry Light Law )	2.18e-09
Total Cholesterol	2.8e-09
Human body Prolactin	3.37e-09
Apolipoprotein AI	3.38e-09
Albumin	3.75e-09
Cystatin C	3.92e-09
Total Bilirubin	1.27e-08
*LDL- Cholesterol	1.62e-08
Serum Calcium	2.89e-08
Alanine Amino Transferase	3.73e-08
Blood platelet	6.93e-08
Urine PH Value	1.02e-07
Monocytes Absolute value	1.13e-07
Indirect Bilirubin	2.6e-07
Three original iodine Thyroid Histidine	3.03e-07
Neutrophils Absolute value	1.44e-06
Direct Bilirubin	1.48e-06
Eosinophils Absolute value	2.56e-06
Fucose Glucosidase	2.85e-06
Immunity Globulin A	4.09e-06
Free PSA( Chemistry Light Law )	5.99e-06
Thyroxine	2.27e-05
Lymph Absolute value	3.19e-05
Hypersensitive C RP*	6.1e-05
Tube	0.000109
Urea Nitrogen Creatinine Ratio	0.00013
Eosinophils Grain Percentage	0.00117
c Valley Aminoacyl Transferase	0.00139
Basophils Absolute value	0.00395
Aspartate Amino Transferase	0.00598
Carbohydrate Antigen 199( Chemistry Light Law )	0.01
Total Protein	0.02
Creatine Kinase	0.02
Conductivity	0.03
Prostate Specific Antigen ( Chemistry Light Law )	0.03
Creatine Kinase MB	0.03
Carbohydrate Antigen 153( Chemistry Light Law )	0.04
Fetoprotein ( Chemistry Light Law )	0.05
Serum Magnesium	0.05
Neutrophils Percentage	0.07
Free T4	0.09
Mucus wire	0.09
Leukocyte	0.1
Monocytes Percentage	0.29
Free T3	0.31
Leukocyte (UF-1000i)	0.32
Horny Protein 21-1	0.34
Urea Nitrogen	0.38
Lymph Percentage	0.39
Neurons Specificity Olefinic alcohol Enzymes	0.4
Creatinine ( Enzymatic )	0.43
Immunity Globulin G	0.45
Serum potassium	0.51
Total Bile acid	0.58
Squamous Cell Cancer Antigen	0.61
Rheumatoid Factor	0.69
Serum chloride	0.71
Serum Sodium	0.74
Carbohydrate Antigen 125( Chemistry Light Law )	0.78
Epithelial Cell	0.99
Anti- O	0.99
Testosterone	1
Basophils Grain Percentage	1
Fasting Insulin	1
Thyroid Globulin Antibody (ECLIA)	1
Total Vitamin D	1
