# Supplementary material for: Linking clinotypes to phenotypes and genotypes from laboratory test results in comprehensive physical exams
Source: BMC Med Inform Decis Mak. 2021 Feb 24;21(Suppl 3):51. doi: 10.1186/s12911-021-01387-z (PMC7903607; doi:10.1186/s12911-021-01387-z)
Supplement: Supplementary file 6 — Additional file 6. Hypergeometric enrichment test result when annotating patient-clusters by phenotype. [file 12911_2021_1387_MOESM6_ESM.xlsx]

## Sheet: Sheet1
Additional File 6: Hypergeometric enrichment test result when annotating patient-clusters by phenotype
Disease name (translated)	ICD	Cluster1	Cluster2	Cluster3	Cluster4	Cluster5
athlete's foot (ringworm of the foot)	B35.301	0.521642	0.971154	0.393063	0.0021808	0.658259
diabetes mellitus with polydipsia	E14.901	1	0.997349	0.373414	0.014542	1
sleep disorders	G47.900	0.904148	0.947748	1	0.0374185	0.789462
sleep disorders | insomnia	G47.901	0.0389377	0.999992	1	5.34293e-06	0.878233
conjunctivitis	H10.900	0.587814	0.805994	1	0.00948865	0.984497
conjunctivitis	H10.901	0.200717	0.914861	0.721535	0.000228563	0.618177
high blood pressure	I10 02	0.784951	0.999998	1	4.37258e-07	1
high blood pressure	I10.x00	0.714979	0.998468	0.66377	0.000318276	1
influenza	J00 03	0.00156773	0.993501	0.838762	0.0313437	0.0594989
pharyngitis | pharyngitis sicca	J02.909	0.0807952	0.942385	0.390287	0.000125872	0.369651
acute upper respiratory tract infections	J06.900	0.0475941	0.999424	0.969263	0.00292946	0.802087
upper respiratory tract infections	J06.903	0.0143215	0.914268	0.968491	8.68903e-05	0.0158641
allergic rhinitis	J30.401	0.0098554	0.946245	0.443924	0.0207881	0.244168
chronic pharyngitis	J31.200	0.569008	0.995227	0.420276	0.035076	0.920172
chronic pharyngitis | chronic pharyngolaryngitis	J31.203	0.726797	0.913611	0.139508	3.01382e-05	0.383958
bronchitis	J40 03	0.455778	0.997841	1	3.7409e-05	0.870154
respiratory tract infection	J98.802	0.388735	0.976461	1	0.00618835	0.953514
dental cavities	K02.901	0.587092	0.997021	0.430883	0.0016792	0.72182
gingivitis | ulcerative gingivitis	K05.103	0.0447832	0.961617	1	0.0251601	0.0382791
tooth fillings | toothache | tooth disease | dental extraction	K08.901	0.00602922	0.995103	0.696934	8.93622e-05	0.358262
mouth ulcer | oral mucosa ulcer	K12.105	0.0135204	0.683944	1	0.00299388	0.304538
chronic gastritis	K29.500	0.137906	0.866669	0.161988	0.00503774	0.225603
chronic gastritis | abdominal distension | abdominal pain	K29.502	0.454562	0.96862	0.158733	6.02247e-05	0.723203
gastritis	K29.703	0.0788278	0.914346	0.712505	0.0508927	0.000293982
skin infection	L08.921	0.0559549	0.454569	1	0.00277712	0.584573
atopic dermatitis	L23.901	0.107252	0.944256	0.740324	0.00929249	0.468584
dermatitis	L30.901	0.161668	0.995438	1	2.58366e-07	0.0248646
chronic eczema | dermatitis | | atopic dermatitis | perianal eczema | xerotic eczema | sub acute eczema | stasis dermatitis	L30.902	0.0580584	0.92199	1	0.000131622	0.792786
low back pain	M54.562	0.18424	0.997533	1	0.000718039	0.867409
osteoporosis | osteoporosis	M81.901	0.880545	0.999778	1	0.000171224	0.934196
osteoporosis	M81.991	0.534144	1	1	1.72709e-06	0.978669
urinary tract infection | urinary tract infection	N39.001	1	0.997828	0.398586	0.000165923	0.174712
vaginitis	N76.001	1	0.131349	1	0.000451813	0.894775
